# Supplementary material for: Preclinical assessment of combination therapy of EGFR tyrosine kinase inhibitors in a highly heterogeneous tumor model
Source: Oncogene. 2022 Mar 19;41(17):2470–9. doi: 10.1038/s41388-022-02263-4 (PMC9033582; doi:10.1038/s41388-022-02263-4)
Supplement: Supplementary file 2 — Supplementary Table 1 [file 41388_2022_2263_MOESM2_ESM.xlsx]

## Sheet: Supplementary Table 1
Supplementary Table 1. The barcode sequence of EGFR variants.
EGFR clone	Barcode sequence
EGFR_WT_1	CCCTTAAGTT
EGFR_WT_2	AAGGTACATT
EGFR_WT_3	TTGAATCGGT
E746_A750del_1	TAACCCGACT
E746_A750del_2	CGCACAACCT
E746_A750del_3	GAGCCTTTCT
I744_K745insKIPVAI_1	TATATTTGTG
I744_K745insKIPVAI_2	TTCAATCTGC
I744_K745insKIPVAI_3	GCATACCTTC
K745_E746insVPVAIK_1	ACGCCCTTCC
K745_E746insVPVAIK_2	CTGTTGGCCA
K745_E746insVPVAIK_3	GTGGCGAAGG
D761_E762insEAFQ_1	GCCATAACAA
D761_E762insEAFQ_2	CAGCAGTATA
D761_E762insEAFQ_3	AGGGGGCATC
A767_S768insTLA_1	TCCTCACCGT
A767_S768insTLA_2	CGGTCTTAAC
A767_S768insTLA_3	AACTCGGGTG
V769_D770insASV_1	TTCCGAATTC
V769_D770insASV_2	GCTCTCTAAG
V769_D770insASV_3	GCGACGTAGA
V769_D770insGVV_1	GGCCAGCGTC
V769_D770insGVV_2	GACGTTTAGC
V769_D770insGVV_3	ACTACTTACC
V769_D770insMASVD_1	AAGCGCGGTC
V769_D770insMASVD_2	AACGACAAAA
V769_D770insMASVD_3	ACGTGTCGCT
D770_N771insSVD_1	TTTGTCCTCT
D770_N771insSVD_2	ACTCGGGCGG
D770_N771insSVD_3	CACCCCTGAA
D770_N771insG_1	CGAGTGGATC
D770_N771insG_2	GTCTGACCAG
D770_N771insG_3	ATTGCACAGC
D770_N771insGT_1	TCCTTTATCA
D770_N771insGT_2	ACGGGCAGCT
D770_N771insGT_3	CCGCGGAAGT
D770_N771insGF_1	TACTCCCACC
D770_N771insGF_2	CGTATTACTG
D770_N771insGF_3	TTACAGATTC
N771_P772insN_1	TACACTTGTG
N771_P772insN_2	CCATCCCAGC
N771_P772insN_3	CCTGCCACGC
N771_P772insH_1	CGGCGTATCA
N771_P772insH_2	GGCGCGCTCT
N771_P772insH_3	ATCGGTACTA
N771_P772insV_1	GCAACTCTCT
N771_P772insV_2	CCGCAGTCGA
N771_P772insV_3	AAAAGTCACT
P772_H773insPR_1	GTACAAACCC
P772_H773insPR_2	ATTAACAACT
P772_H773insPR_3	TAGGTACTTG
P772_H773insDNP_1	CGATTGAATC
P772_H773insDNP_2	GGGCTTAATA
P772_H773insDNP_3	TCCCGGTGGT
P772_H773insYNP_1	GGGTTATCGA
P772_H773insYNP_2	AGAAGGAGTG
P772_H773insYNP_3	TCCCGATCCC
H773_V774insNPH_1	GTCTCGTCGA
H773_V774insNPH_2	TACCGCACAA
H773_V774insNPH_3	TCTTTAGATA
H773_V774insH_1	GCGTGCAAAG
H773_V774insH_2	TTTGGGTGCT
H773_V774insH_3	TACGCACACT
H773_V774insPH_1	GCTCAGGCGT
H773_V774insPH_2	AATAGCCGTA
H773_V774insPH_3	CCGCACAAAG
H773_V774insAH_1	CAACCGCTCG
H773_V774insAH_2	GCCCGCAACT
H773_V774insAH_3	ATAATCAAAA
H773_V774insGNPH_1	GTTGAATCAA
H773_V774insGNPH_2	TTCCCTCAAA
H773_V774insGNPH_3	ACATAATTTC
V774_C775insHV_1	GTGAACTGTT
V774_C775insHV_2	GAGGGCTCGG
V774_C775insHV_3	CAAAGGATTC
L858R_1	AGGGGGACAA
L858R_2	AAAAATCGAG
L858R_3	AAATATAATA
E746_A750_QP_1	GAACAAAGCC
E746_A750_QP_2	TCGCTACCCA
E746_A750_QP_3	CTTCTGCATT
S768_V769_IL_1	CGAGTTGTAA
S768_V769_IL_2	TACGAGAGTG
S768_V769_IL_3	CCAGGCGATA
V30_R297_G_1	CCAGTTATCA
V30_R297_G_2	CTCGGCATTA
V30_R297_G_3	GTGGACTGCC
E709_T710_D_1	ATCTGAGGGC
E709_T710_D_2	TCACAGTCTG
E709_T710_D_3	TATTCGAGGA
K745_A750_T_1	TACGGGTCAC
K745_A750_T_2	TCTGAGTCGC
K745_A750_T_3	CGAGCCAGGT
E746_S752_V_1	GCGTTGTTTG
E746_S752_V_2	TTGCCCTCGT
E746_S752_V_3	AGTATCCGTT
E746_T751_A_1	GTGGTGAAGG
E746_T751_A_2	GTAGCAGGGA
E746_T751_A_3	CCAAGTTCTG
E746_T751_VA_1	AGCAAATCAG
E746_T751_VA_2	GTACAGAGAG
E746_T751_VA_3	CAAACTGCTA
E746_S752_A_1	GTTCCTTACA
E746_S752_A_2	GGTCGGCACA
E746_S752_A_3	GAGTCTGTTT
E746_P753_VS_1	GGGAGTTGGG
E746_P753_VS_2	CCGTAAGTAG
E746_P753_VS_3	TTGTGGAGCC
E746_S752_D_1	AACCCTTACG
E746_S752_D_2	ACCCTTCCCA
E746_S752_D_3	CACCAAGGCC
E746_A750_IP_1	AGGCTTGTTG
E746_A750_IP_2	TTGCGTTTCG
E746_A750_IP_3	ACGGGTCGGT
E746_T751_V_1	GAATCCTAGA
E746_T751_V_2	GTCTACCAAC
E746_T751_V_3	AGGAAGTTAC
E746_T751_IP_1	CTGAAGCATC
E746_T751_IP_2	TATCGTAGGA
E746_T751_IP_3	TAACCCTTCG
E746_T751_CT_1	TAGGCCACCT
E746_T751_CT_2	GCAAGGTGTT
E746_T751_CT_3	ACGTCTGAGT
E746_A750_S_1	ACTGATCGTT
E746_A750_S_2	GGACTTCCAC
E746_A750_S_3	CTAGTCTATC
E746_T751_VP_1	GGGATTGTCG
E746_T751_VP_2	CTACAAGCAG
E746_T751_VP_3	TCCTGGTTTA
E746_T751_P_1	GGTTGATTTG
E746_T751_P_2	CTCTCCGCTG
E746_T751_P_3	CAACGCCTCC
E746_T751_I_1	GTAACAAGGC
E746_T751_I_2	CGGAGCTGTG
E746_T751_I_3	ACATCAGAGC
E746_S752_IV_1	CAACGAGAAC
E746_S752_IV_2	AGACTCTGTG
E746_S752_IV_3	GTACGAAAGC
E746_S752_I_1	CTCCATTCCT
E746_S752_I_2	CCCTCTTCAA
E746_S752_I_3	GCATAGGGCA
E746_A750_AP_1	CCAAGCTACA
E746_A750_AP_2	CCTTACGATT
E746_A750_AP_3	GATCATAGGC
E746_S752_T_1	TCTGCCTGGT
E746_S752_T_2	CGGTTGGTAG
E746_S752_T_3	GGCGTCTGTT
E746_T751_L_1	CGTGGTTTCG
E746_T751_L_2	TCGTACAGAG
E746_T751_L_3	CAGAATCACC
E746_A750_RP_1	CAAGGTGTTT
E746_A750_RP_2	CTCGTATCGA
E746_A750_RP_3	AGCCAGGTTC
L747_P753_S_1	AGACCTGTCG
L747_P753_S_2	GGTACTGGGA
L747_P753_S_3	GTGTGTCGGA
L747_A750_P_1	CGCACTTGGA
L747_A750_P_2	TTAGCCATTC
L747_A750_P_3	AGAAAGCCGA
L747_T751_P_1	GGCAGTCAAC
L747_T751_P_2	ACTCCGAATC
L747_T751_P_3	ACGACAGTGT
L747_P753_Q_1	ACAGTTCCAC
L747_P753_Q_2	TCAGGTAGTG
L747_P753_Q_3	AGGCTGATCC
L747_T751_S_1	ATAGAGTGCA
L747_T751_S_2	ATAGTAGTCC
L747_T751_S_3	TCTGTCACGC
L747_S752_V_1	TTGGTCTACG
L747_S752_V_2	TTCTACGCCT
L747_S752_V_3	AAGCAGCGAG
L747_A755_SKG_1	GGGAGAGGAG
L747_A755_SKG_2	AGGCACGCAA
L747_A755_SKG_3	CTTTCTCAAG
L747_S752_Q_1	GTGTGGTTAA
L747_S752_Q_2	CTGGTGCTAG
L747_S752_Q_3	GAAGTGACTC
L747_T751_Q_1	CGGTCCTAGT
L747_T751_Q_2	GCTTCCGACG
L747_T751_Q_3	GCCTGAGTTC
L747_A755_AT_1	CGAGCATAGT
L747_A755_AT_2	GGCACGGAAA
L747_A755_AT_3	GTTTGTGGCC
E749_E758_QP_1	CAACCAGGGT
E749_E758_QP_2	ACAATCCTGA
E749_E758_QP_3	GTTAGCTGGC
A750_E758_P_1	CTGACACTAA
A750_E758_P_2	CCTACGAAAC
A750_E758_P_3	ACGTTCTCGT
T751_I759_N_1	ATCGTTCTAG
T751_I759_N_2	AGGCTATCTG
T751_I759_N_3	GGCTTGGCAA
T751_I759_NKA_1	GGAGGATTTC
T751_I759_NKA_2	GTGCTGCTCG
T751_I759_NKA_3	AAGCGAAACC
D770_GY_1	CCATTGCCTC
D770_GY_2	ACCTGCCCTA
D770_GY_3	GTGTAGTGAC
N771_P772_SVDNR_1	CACATCGTAG
N771_P772_SVDNR_2	CTAAGTGAGC
N771_P772_SVDNR_3	ACTCGCTGGT
N771_GY_1	GCCTCGCTTT
N771_GY_2	CTTCTCGGTT
N771_GY_3	TAAACACTCC
H773_NPY_1	GAACGAAGTG
H773_NPY_2	AGCTCGACAC
H773_NPY_3	ACAACATTGG
K745_A750del_1	CCTATCTGCT
K745_A750del_2	ACGAAGACCT
K745_A750del_3	ATCCTTGTGG
K745_E749del_1	GAACACAGGT
K745_E749del_2	GGCTTCGTGC
K745_E749del_3	GCGTATTGAA
E746_T751del_1	ATCGTGCTGA
E746_T751del_2	AAGGAGACTC
E746_T751del_3	TATCGGAAGC
E746_S752del_1	GACGAGCAAG
E746_S752del_2	GCTTGCACAA
E746_S752del_3	GGGTTTCAGT
E746_P753del_1	CACGTTTCGT
E746_P753del_2	CAACCTCGGG
E746_P753del_3	TTTCCTCGGC
E746_E749del_1	GCTTCGTGAA
E746_E749del_2	CTCATTTCGC
E746_E749del_3	ATACAAGGGT
E746delE_1	TAGAGAGTAC
E746delE_2	GTGAAAGCGG
E746delE_3	GTCAAGAGCC
E746_R748del_1	TCCTGGCAAG
E746_R748del_2	TAGGGTTCCA
E746_R748del_3	ACCAGTCTCG
L747_T751del_1	AGCCGATCCT
L747_T751del_2	GCTGTTATCG
L747_T751del_3	TTTAGCTGTG
L747_S752del_1	GCTAAGTGGA
L747_S752del_2	CAACCCTCCA
L747_S752del_3	CCGATTCGTC
L747_P753del_1	AGTGCCTGAA
L747_P753del_2	CGTGTCGGCT
L747_P753del_3	GTTAGTACGA
L747_A750del_1	GCTCATACTA
L747_A750del_2	ATAGAGGTGA
L747_A750del_3	GTCGTCGGCT
L747del_1	TCCCACGAAA
L747del_2	GGTGCGTTCG
L747del_3	CTGGCCTCTC
L747_K754de1	GTTGGTGTTT
L747_K754de2	ACACCACAAA
L747_K754de3	CCAGTCAACG
R748_P753del_1	ACGTCAGCCT
R748_P753del_2	CCGTTAGTGA
R748_P753del_3	CGTATTCCTG
A750_K757del_1	AACTTGAGAG
A750_K757del_2	CGATCCTGCA
T751_I759del_1	GTGATCCTGG
T751_I759del_2	GTCTCTTCAC
T751_I759del_3	GAGACTACCC
T751_E758de1	GACGTGTGGG
T751_E758de2	TCGCAGGGTT
T751_E758de3	GGGACCAGCA
A750_K754del_1	CATTGGTCAA
A750_K754del_2	AGAAGGTGTC
A750_K754del_3	TAGCCTCCAA
S752_I759del_1	GATAGGTTCG
S752_I759del_2	CTACGAGGGA
S752_I759del_3	GGAGTTCCGA
R23W_1	TTCCCACAGA
R23W_2	GTACCCGTAA
R23W_3	TCTCTTTAGG
H47Y_1	TTAGACCAAC
H47Y_2	CACTGTACCT
H47Y_3	ACGGAATCAA
L62R_1	CAACTCGTCA
L62R_2	ATCGACCACC
L62R_3	GTTGCTAGGA
G63R_1	CGCTTGCCGA
G63R_2	TAGGACCGCT
G63R_3	GTGCATCTTG
E84V_1	AAGTAGTCGA
E84V_2	ATCTGCGAGG
E84V_3	CTCTTATCCG
R98Q_1	GCTCCAGGTT
R98Q_2	TCCCTAAACG
R98Q_3	GCGAGTGCTA
R108K_1	TTGATTCGCG
R108K_2	CGTCATTGTA
R108K_3	TCAAGTCGGT
E114K_1	GGCAGTGCAG
E114K_2	CTTGCATCGT
E114K_3	TAGACACGTA
E160K_1	ATTAGTGGTC
E160K_2	CCAAGCCCTT
E160K_3	TTTACTGCCA
R165Q_1	TCCATATCGT
R165Q_2	GGACGACCGT
R165Q_3	AACCGCTCTT
C187R_1	GACCAAGCTC
C187R_2	CACAACCAAA
C187R_3	CTACTTAGCA
G203R_1	GGAAATCCCA
G203R_2	GCAACATATC
G203R_3	ACCTCGCAGG
R222C_1	CTGATCTGAC
R222C_2	TCAGGTGACG
R222C_3	TCCGAAAGGC
S246R_1	CAGCTCTACT
S246R_2	CGCCAGTCAG
S246R_3	AGATACCAGC
R252C_1	TCCACTCAGG
R252C_2	TTAGAGACTC
R252C_3	GAGCATTGGA
R252H_1	TAGGTAGCTT
R252H_2	CGCTGGAGTG
R252H_3	AAAGTATCCG
R252P_1	ATCTTGTCCA
R252P_2	CTGCTATTCC
R252P_3	CTTCCATATC
D256G_1	TACCAGCGTT
D256G_2	GCCGTGTATA
D256G_3	CGAGCCGACT
T263P_1	GAGGTGCCAA
T263P_2	GTGGATTTCA
T263P_3	ACACTATCCA
Y275F_1	TAGTCGGTCC
Y275F_2	GAGGTGGTCG
Y275F_3	CCGTAAGCGT
A289V_1	AGTGTGTAGG
A289V_2	TTTGACGACG
A289V_3	CAAGAAGGTC
A289T_1	GGTCCGGTTC
A289T_2	CCCACTCACC
A289T_3	CCCATCGCTC
A289D_1	GTTTGCACCC
A289D_2	TACGCGACAA
A289D_3	CCCAGAAAGA
H304Y_1	TCCTTTGGCC
H304Y_2	TAAGCGCACA
H304Y_3	CCGCAATCCA
G312W_1	AAGCTGGACT
G312W_2	ACTGCGCTCG
G312W_3	ACCAAACAGT
V323I_1	CTACCTCCAC
V323I_2	GCGTCTGGAC
V323I_3	CATTGGAAGG
R324L_1	GCTTGCTAGA
R324L_2	AGAACGCCAC
R324L_3	GCAGACACTG
G331R_1	CCGGACCCAA
G331R_2	CGTAGTCACA
G331R_3	CTCGCGTACC
T363I_1	CCTTCAACGT
T363I_2	TCTTCTCATC
T363I_3	TTGGCGAACG
T384S_1	ACAAGACGCG
T384S_2	GTTATCAGAG
T384S_3	GCGCAGAGGA
R427C_1	TTGGAGTGTA
R427C_2	CTGGTGGAAC
R427C_3	TCAGACGTGT
I462M_1	ATAACGCACT
I462M_2	GATACCCTCT
I462M_3	GTGCTTACCT
S492R_1	CTGGGCAAAC
S492R_2	AGACACGTTG
S492R_3	CCAGCATCTA
R521K_1	CTAAAGTCTG
R521K_2	GGTTCTTCGT
R521K_3	GAACTTCTGT
P589L_1	GCTCCACAGC
P589L_2	TCAGTGCAGC
P589L_3	TCTTACCGAA
P596L_1	GCCCAAACTT
P596L_2	AATTCTACGG
P596L_3	TAGGGTAACG
P596R_1	CACTCAAGTG
P596R_2	TTGGAACAGC
P596R_3	AGATCACGCT
P596S_1	AGTACGTCTC
P596S_2	AGAGCTACAA
P596S_3	GGTAACGTCA
G598V_1	AGTAGTGAGC
G598V_2	GCGAGATTCT
G598V_3	CCTTGTAGAG
G598A_1	ACAAACAGTC
G598A_2	CTAGTTCCTT
G598A_3	GCAAGGCACA
N604D_1	CGCACTGTTG
N604D_2	TCAAACGCAC
N604D_3	GGTCCACGTC
T605A_1	TACCGATCTG
T605A_2	GTGTAGACAG
T605A_3	AAAGCTATCC
C620Y_1	ACTTAACGGT
C620Y_2	TAGGGCACAA
C620Y_3	CTACCCAGCT
G627E_1	GCCAGTGCGT
G627E_2	GATCTTCGTA
G627E_3	TAGCCGTGTA
C628F_1	CGGCACTTAG
C628F_2	GGTGTGGCAC
C628F_3	AGTCCCACGG
C636Y_1	TTCATAGAGG
C636Y_2	GCCACTATCA
C636Y_3	AACGTCCTCG
T638M_1	GTTCGTGACG
T638M_2	GCTATCGGAA
T638M_3	GACCTTCCGG
P641H_1	TACGACCACA
P641H_2	GCCAACAGGT
P641H_3	GGCACCCTTG
I643V_1	AGCGTCGTTA
I643V_2	TCTCCATCTG
I643V_3	TTTGCAGAAC
S645C_1	GGAAGGCTGG
S645C_2	CGTCCGTTAA
S645C_3	CGCTACAACT
V651M_1	TCGATTCAAG
V651M_2	AGGGTCAGCT
V651M_3	ATCCTCACTC
R671C_1	TATCCCATAC
R671C_2	GTCTCATAGC
R671C_3	CACCTCCTGT
R677H_1	AACTTCCGCT
R677H_2	CCGCTACGTG
R677H_3	CTGTTTGTGG
R680Q_1	CAGTCGCTAA
R680Q_2	TTCCTCAAGT
R680Q_3	TCCGCACGTC
L688P_1	ATAGCCCTTT
L688P_2	GGCTCAGAGA
L688P_3	GTTAGCCTCA
V689L_1	CCAGCTCGAC
V689L_2	CGGCATCAAA
V689L_3	GACGAGTAGC
P691S_1	TCCAAGCTCC
P691S_2	TTCATACACC
P691S_3	TAGCCCATTA
L692P_1	AACATCAGGA
L692P_2	CGACTCGTGT
L692P_3	TCGGTCAAAG
P694L_1	GTGCAACGGC
P694L_2	GCCTGAACCT
P694L_3	GCTAACGCTT
P694S_1	GCCGAACAAC
P694S_2	AGTTGCCGTA
P694S_3	GACATTCAGC
A698T_1	GCTTGTAGGT
A698T_2	AAAGGGAGGG
A698T_3	GTAGGCGTAC
P699S_1	GCAGTGGGAG
P699S_2	CTCAATCTCA
P699S_3	ACCACTGTAC
A702D_1	CCTCTCTGTA
A702D_2	CAACGAAGCT
A702D_3	GGTGGCGTGA
A702S_1	TCCCATTCCC
A702S_2	CCGTACCAGC
A702S_3	AAGTTGGTTG
L703P_1	TCTAGGCTTC
L703P_2	GTGGTAGAAA
L703P_3	CCACATACCC
L703V_1	AGGTGCTATA
L703V_2	ACTGGTGAGT
L703V_3	CACAATCCCT
R705K_1	ACACTAAAGG
R705K_2	CGGTTCCGGT
R705K_3	GCCTTTCTTC
I706T_1	GACTAAGACG
I706T_2	AGCAAAGTCC
I706T_3	AAGCACACCC
K708N_1	GACGGTTACG
K708N_2	TTGTGTGACC
K708N_3	CCTTGTGTGG
K708E_1	TCGACGGCAG
K708E_2	TACTGCCGAC
K708E_3	GTCGTGCCTA
E709K_1	AACCGTTTGC
E709K_2	ACATCGCTCT
E709K_3	CTCCGTGAGG
E709A_1	GTTCATCTAC
E709A_2	AGCATTCCTA
E709A_3	GTTGTTTGGT
E709G_1	CACAAATCGC
E709G_2	ACCAGTTGGT
E709G_3	GCGAGGTTAC
E709V_1	ACAACGGTAA
E709V_2	TCCTATTGGG
E709V_3	CCCACACTGT
E709H_1	ATTGGACCCG
F712L_1	AAGTGGTCCC
F712L_2	GAGGGCTAAA
F712L_3	CCGCATCTTT
F712S_1	CTCTGTGACT
F712S_2	TATCGCTGTC
F712S_3	ACAAACCACT
K713F_1	GTCCTTTCCC
K713F_2	CGGCTAGTCT
K713F_3	AAGGATTGGT
K714N_1	GTCTGTGGTG
K714N_2	GGCAGCCGAA
K714N_3	AATTCGAGCC
L718P_1	GCAGTACGAA
L718P_2	ATCTGCTTGC
L718P_3	ATTGACACCC
L718M_1	ACCGTCATCC
L718M_2	GCCAAGTCCT
L718M_3	ATAAGACCCT
L718V_1	CTCTACGGAA
L718V_2	GCACGTCAGC
L718V_3	CGATTAGCAC
G719A_1	TCCAGCTAAG
G719A_2	GCCGAATCGG
G719A_3	CCTGGCTTCT
G719S_1	TTATCACGAC
G719S_2	ATAGTGACAG
G719S_3	TCCTAACGGA
G719C_1	CATTCCCACT
G719C_2	TCAGGGAATA
G719C_3	ATCGTATTGC
G719D_1	TACGCATCAG
G719D_2	CAGCATAACT
G719D_3	AGAGGGCAGT
S720F_1	GAGGGCATTC
S720F_2	TTGCTGGATT
S720F_3	AGCTATCCGT
S720P_1	AAGACGGTTT
S720P_2	ACCGTGGGTA
S720P_3	CTTAGCCTGC
G721S_1	TTTCCCGTGT
G721S_2	ACTCTAGGAC
G721S_3	CGGTGCCTTG
G721A_1	TCGGTTAGTA
G721A_2	CCTGGAACGA
G721A_3	GCTGGACCCA
A722V_1	TCGCTCCATT
A722V_2	GATCTCAACA
A722V_3	GGAAAGTAGG
G724S_1	ATTTGGCGAA
G724S_2	GGCGAAGAGC
G724S_3	AATCCATCAG
T725M_1	GCATTCAGCA
T725M_2	AGTGTTGCTA
T725M_3	TTATCTGCCT
Y727C_1	GAAGTACCCT
Y727C_2	CATACGGAGG
Y727C_3	CGGCACTGTT
Y727H_1	CGTGTGACGC
Y727H_2	ATCACCAAGA
Y727H_3	GGCACTGTCT
G729R_1	GACCACAGAA
G729R_2	GACCTCTGTA
G729R_3	CGCAAGCAGC
G729E_1	CGTTCTCCCA
G729E_2	TTGCTTTGGG
G729E_3	TTCGATCCGC
L730F_1	AATCTGGTCG
L730F_2	AAGTGGATAG
L730F_3	TAGGGTCTGT
P733S_1	TCTGCTGACT
P733S_2	GGTCATTTCT
P733S_3	CTTGCACTTT
P733L_1	CATTGCAGTG
P733L_2	ATCGAAAGGG
P733L_3	CTTCCGCTTA
E734K_1	CATACACGGA
E734K_2	GTGACCGCTT
E734K_3	AGCCTGCTTA
G735S_1	CGTCACAGTC
G735S_2	AACGTGCGTG
G735S_3	TCTAACCTGC
V738G_1	CTTGTGATTC
V738G_2	GATAGCGGAC
V738G_3	CCCTCAGAGG
P741L_1	CTACGGATCG
P741L_2	AGAGGCAGCG
P741L_3	TCGAGGAGCG
P741S_1	AGTGAGCCTT
P741S_2	GTGGGTTCCT
P741S_3	ACTGTATCAG
V742A_1	CGGGAAGGTA
V742A_2	CATAGGCTCA
V742A_3	ACGACCGAAA
V742I_1	CAGCTATCAA
V742I_2	CCTAGTCCGT
V742I_3	TCACGTCTTG
A743T_1	TTGTGAAGGG
A743T_2	TCCCTCCTCG
A743T_3	CGAGGGACGA
A743V_1	AAAGGTGCTC
A743V_2	GACCTAACCC
A743V_3	AAGAATCCCA
A743S_1	GTTGCCATCG
A743S_2	AAGGTCCTGA
A743S_3	CGACCGGAGA
E746K_1	GCAAGTATCC
E746K_2	GCAGTGGTCC
E746K_3	CCTGTAGTAC
E746V_1	CGTCAAGGTG
E746V_2	GCCAATCCAC
E746V_3	TTTGTGTCCG
L747S_1	GCGCACTTTC
L747S_2	AACACTTAGC
L747S_3	CTTGAGCCGT
L747P_1	ACGACCTTTC
L747P_2	CACGGAGCAG
L747P_3	TCACGACCCG
R748K_1	GTGACCCACA
R748K_2	ATTTCGTAGG
R748K_3	CTTGGATAGA
E749G_1	TTGAGGAATC
E749G_2	GAATTGCGTA
E749G_3	CGACCCTTAC
A750P_1	GATTCTGAAC
A750P_2	GAGTACCTGA
A750P_3	TATCGTCAAG
T751I_1	CCACCGCACA
T751I_2	GCGATTCCTT
T751I_3	ACCCAACGGG
S752P_1	GACGGTGGTC
S752P_2	CACCAGAAGA
S752P_3	GATCAACCTG
P753S_1	CTTCGTGGTG
P753S_2	AAACTACTCG
P753S_3	CGTCGTGAGA
P753L_1	CCTGAGACTA
P753L_2	ACGCCTCTTC
P753L_3	GGAGTCGCAA
K754E_1	GTCTAGGCTG
K754E_2	GATCCGACGG
K754E_3	AAAGAGGGTA
K754Q_1	CAATCCGGTA
K754Q_2	GTTGACCCAA
K754Q_3	AAGAAGTTGG
A755D_1	CTGAATAGGG
A755D_2	GCCTTCAGAG
A755D_3	AGGCATTCTT
K757R_1	TAGGTGGTGT
K757R_2	AACCAGCACC
K757R_3	GAACGGGATT
D761Y_1	AAAGGACTGG
D761Y_2	CACAGTCGCA
D761Y_3	TTCAGGTCTC
D761N_1	GTACAAGGTC
D761N_2	GCTTCGTACC
D761N_3	AGCAGGTCCC
D761G_1	GTACAGCACA
D761G_2	CAAGTACGGT
D761G_3	TAACGTATCC
V765M_1	GGACAGAACC
V765M_2	AGCAACACTG
V765M_3	CCCAAAGCCT
A767V_1	AGTCACCGGA
A767V_2	AGCCATAGGA
A767V_3	TAGGTCACGG
S768I_1	AGACATAACG
S768I_2	AGCAGCAAGG
S768I_3	AGATTGTTCG
V769M_1	GATCGTGTCT
V769M_2	CTAGGACGTT
V769M_3	GCCTTGGTCT
V769L_1	ACACACTCGA
V769L_2	TACCTTAACC
V769L_3	ACCATCATTG
D770N_1	CTACTGTCCC
D770N_2	AGACGGTAGC
D770N_3	CATTGTTCTC
P772S_1	TAGCTGATCT
P772S_2	CATCTAACGG
P772S_3	GGGAGAGACA
H773R_1	ACCTGAAGGA
H773R_2	GCAGACTACC
H773R_3	GGGCTCAAGA
H773Y_1	TTGAACCCTA
H773Y_2	TCACCTCAAG
H773Y_3	TATACTGTGG
H773L_1	TTGAGCATCG
H773L_2	TCCGTTACGT
H773L_3	GCATACTCCT
H773P_1	ATTGCCTCTG
H773P_2	GAAGGACTAC
H773P_3	TTTGGTGAAG
V774M_1	GGTGGTGATC
V774M_2	GCGTGCAATA
V774M_3	CTCGTAAGAC
C775Y_1	TCATCTCCTA
C775Y_2	CGAAACGGAC
C775Y_3	GGTCGTGGTA
R776H_1	TCTGTTCGCC
R776H_2	GTGGTGATAC
R776H_3	GGAGGCACCA
R776C_1	ACACGCATCA
R776C_2	CGACAGCGAC
R776C_3	GAACGCAAAC
L777Q_1	GGTTACAGGG
L777Q_2	CGTTCGACGA
L777Q_3	ATCCCAATTC
G779S_1	GTCACCCATT
G779S_2	GGTTAGTGTA
G779S_3	GCGTCTCACC
G779D_1	GTGCTCAGGG
G779D_2	TTAGTTGCCA
G779D_3	ATTCGCCAGG
G779C_1	CACGATTTCA
G779C_2	TAGAGTCACA
G779C_3	TTCGGATTTC
G779F_1	CTAACTTGCA
G779F_2	ACGCTGGTGA
G779F_3	AGAAAGGACT
T783I_1	AAGCCGTTGA
T783I_2	CTGTCAGGAG
T783I_3	CCTCCTACGC
S784F_1	GGTGAAAGTT
S784F_2	TTCGGGTCCA
S784F_3	AATAGCTCTC
S784P_1	TTGCCTACGC
S784P_2	ATCCGGTTTG
S784P_3	AAGTCCATCC
T785I_1	GGCTGCTCTG
T785I_2	GAAAGCCTTC
T785I_3	TCTGGACCAG
V786M_1	GTATCGTTAC
V786M_2	ACGAATACGA
V786M_3	AATCCTTGCT
L788F_1	GGCTTTCTAA
L788F_2	CTAGCCTTGG
L788F_3	ACTACTTGTC
T790M_1	GTCAGCACGG
T790M_2	GACATAGTGA
T790M_3	TCCTCAACAA
T790A_1	CTCAGACCAA
T790A_2	CGTATCTTTC
T790A_3	TACCGAGGAG
L792P_1	TTGACGATCC
L792P_2	TCAGATTCTC
L792P_3	AGATCGTGTA
F795S_1	AAACAGGCAC
F795S_2	AGACGGTTCA
F795S_3	CTAGACCCGA
G796S_1	GGAGACCGTG
G796S_2	CAACGACCGG
G796S_3	GGTTTAGGGA
G796D_1	CCTGAACCCT
G796D_2	GGTCGCCTTT
G796D_3	ACCACAACTG
G796A_1	GGATTGACGC
G796A_2	TAGCTCTCGA
G796A_3	TACAGCCTAA
C797S_1	CCTTCTTGTT
C797S_2	CTACCAGACA
C797S_3	TTCACTTTGC
C797Y_1	CTGGTTCTGT
C797Y_2	ACAGGAAACT
C797Y_3	TAACGGAGCG
L798H_1	CCCGTGAAGA
L798H_2	ACGTCGAACA
L798H_3	GGGCAGATAG
L799R_1	AGGCTAAAGT
L799R_2	GCTTTGCACA
L799R_3	TCCGCAGTAG
Y801H_1	TTCGTGGTAA
Y801H_2	TCATTCTCAC
Y801H_3	CAACTCCACG
Y801C_1	GCCACGGTGT
Y801C_2	AACTGGTGCT
Y801C_3	TCAGTCGATC
V802I_1	GGTTGGGAAA
V802I_2	CCGTCTAGGT
V802I_3	ACTAGAACGG
V802A_1	CCTAAACCTG
V802A_2	GTCTCTACCG
V802A_3	TCGCTCGTGC
V802F_1	CCAGATTTCC
V802F_2	ACTTGGGCTA
V802F_3	TCGTTGTTCT
R803L_1	CTTGCCTGTT
R803L_2	GAGCTGGAGA
E804G_1	ATCTAGGGAG
E804G_3	CTGCGTCTCA
E804K_1	TCCCATAGAA
E804K_2	AGGTGTTCGT
E804K_3	GTTGAGGGAA
H805L_1	TTTCCTAGCG
H805L_2	AAACTGGTGC
K806E_1	GTCTTGACGT
K806E_2	TCAGGTCCCA
K806E_3	CTATTCCACT
K806R_1	ATCACTTCTG
K806R_3	CGTACTTCCC
G810A_1	ACCGAATTGT
G810A_2	AGAGTAGCTT
G810A_3	ACAGGTTCTA
G810S_1	AACTCTCGCC
G810S_3	CTGTGCTTAG
G810D_1	AAGAGTCCGG
G810D_2	CAGCCTTAGA
S811F_1	GACCAGATTC
S811F_2	GCCTCACTCC
S811F_3	GCGCAATACT
L814P_1	AACTGGAGTC
L814P_2	TTCACAGTGT
L814P_3	CCATTGACGT
V819A_1	GTTAAGCTGA
V819A_2	ACGGCTTCCA
V819A_3	AGGAGTGTAC
I821T_1	GTCTCACTGG
I821T_2	AGACACCCAC
I821T_3	TTCCCTCTTA
A822P_1	CGGGTACTGC
A822P_2	CGAGCGTGTG
A822P_3	ACAAGGCGAA
N826D_1	AGGTGAGAGT
N826D_2	CTAGAAGACT
N826D_3	CGAACGGGTC
E829K_1	AAGGCAGACA
E829K_2	GTAGTTCACC
E829K_3	CATACCTCGA
R831H_1	CCTGCGTAAG
R831H_2	GGAGTACAGT
R831H_3	GTGAACAAAC
R831L_1	AGTTTCCAGA
R831L_2	TTAGGGCAGG
R831L_3	CACGACACTG
R831C_2	CAGCCGAAAG
R832C_1	AGACTACCTA
R832C_3	AACCTGCCAA
R832H_1	GTTCGGCTCT
R832H_2	GTCATTGGTA
R832H_3	TTCAGACGAC
L833V_1	GTTCGGTCAA
L833V_2	CGTCGATTCT
L833V_3	ATTACTCCGG
L833F_1	CTAGCGTCGA
L833F_2	CTTGGAGACG
L833F_3	CTAGTAGTGG
V834L_1	GGTATCGCTG
V834L_2	GTGTTAGCCT
V834L_3	CTTGGTAGTA
V834M_1	GAGGCTCTCT
V834M_3	TCCTCCAACT
V834A_1	CGCACACATA
V834A_2	AAGATTGCAG
V834A_3	GAGAACCAGT
H835L_1	ACCGGATCAC
H835L_2	ACATTGCCCA
H835L_3	GGTGAACCTC
R836C_1	ACCTGACGTG
R836C_2	AAGGCTCCGC
R836C_3	GTACTCTTTC
R836S_1	TCCGAAATCA
R836S_2	CGTATAGGAG
R836S_3	TTGGGTGATT
R836H_1	TACTAACTGG
R836H_2	GACCGTCTCG
R836H_3	GGCTACTGCA
D837N_1	ACCGTCCCGA
D837N_2	TCTGAAGTCT
D837N_3	GGAATCCCTC
L838P_1	ATATCCCAGT
L838P_2	AGGACAGACG
L838P_3	GCAGTCCTTC
L838M_1	CACATTGTTC
L838M_2	CTACTACAGG
L838M_3	ACTTCTCGGC
A839T_1	CAACTTTGTG
A839T_2	TCTTCCACTG
A839T_3	CTGAACGACT
A840T_1	CTGATCCATT
A840T_2	CGCAGGTAAC
R841K_1	GATTGTCCCA
R841K_2	GGATTCGCGT
R841K_3	TTCCCTGCCC
N842D_1	AGCTTACTGT
N842D_2	GACTGACCTG
N842D_3	CCTAGATACC
V843I_1	TCTGAGAAAC
V843I_2	GAAGTATAGG
V843I_3	AACAGCTCCA
T847I_1	TAGCCGTTAC
T847I_2	GTCCTCTTCG
T847I_3	CCTCCTGGAG
T847A_1	GTACCTGACT
T847A_2	TCTCAAACGC
T847A_3	GTATTCGCAG
P848L_1	CAACCGTACC
P848L_2	CTTTGAACGC
P848L_3	GAAACCGTAC
Q849R_1	CGGGAGTGCT
Q849R_2	CCATAGCTGA
Q849R_3	TATCAACTCG
H850D_1	TTCTGCTCAG
H850D_3	CGACTTCTTT
V851I_1	GTTCTATTGC
V851I_2	GATCCGTCCA
V851I_3	GAACCAGCCT
T854A_1	GGAGGAGATA
T854A_2	AGCCCACTCC
T854A_3	AGAGGTTCAC
D855N_1	GGTACGAACC
D855N_2	CACTTAGCGC
D855N_3	AGTGACGGTT
F856L_1	CTCGACCCAG
F856L_2	GGTACTCAGT
F856L_3	ACCGAAGAAA
G857R_1	TCCGAGTTAA
G857R_2	TTAGCGTCCT
G857R_3	TAGGCACAAC
G857E_1	ACTGTGGCTC
G857E_2	CATCAGCAGG
G857E_3	CATAGGGAAC
L858M_1	TACCCAAGTA
L858M_2	AATCGCTTCA
L858M_3	GCATCAGAAA
L858W_1	CTCAGTTGAC
L858W_2	GGTGAAGGAG
L858W_3	TCGGTATCGA
L858P_1	CGTCGCTTGA
L858P_2	CCCGAGCATT
L858P_3	CTGCAACAGT
L858A_1	CCCACTAGGC
L858A_2	ACTCTGCCGA
L858A_3	ACAGACCTTA
A859T_1	TCTGACTCTT
A859T_2	ACACCCTTTG
A859T_3	CTTAGCGTCG
K860I_1	GTGACTGTGG
K860I_2	CCACTGTACT
K860I_3	ACTTACACGG
L861Q_1	AGCACGATCT
L861Q_2	AGTAGCGTTG
L861Q_3	TCCCAAACAG
L861R_1	ACTAAGCCCA
L861R_2	GTCGGAACCA
L861R_3	AAACAAGAGC
L861F_1	GGTACGACTG
L861F_2	GAACTCGACC
L861F_3	ACAGCCGACA
L861P_1	TCACGGCATC
L861P_2	TCACCCTCGG
L861P_3	CTTTCTTGGA
G863D_1	CTTTCTCCTC
G863D_2	TTGTGACTAG
G863D_3	CAGTATCCTA
G863S_1	CAGAGAACAG
G863S_2	TACTCTAGCT
G863S_3	ACCTGATTCA
A864T_1	TACTGGGACG
A864T_2	CCACATCTGC
A864T_3	TTGCCACTCC
A864E_1	TAGCGAGCGC
A864E_2	GCGTCCTGGT
A864E_3	CGCCTCTTCA
A864V_1	TTATCCAGGT
A864V_2	ACACCAGCCC
A864V_3	AGGATCGTTT
E866K_1	AGCAGGTGAA
E866K_2	GTCGCTGGTT
E866K_3	CGATCTTATC
E868G_1	AGTAACAGCG
E868G_2	CCGAAGAGCC
E868G_3	GGCCTACGGA
E868K_1	CTGCCGTGTC
E868K_2	GATCCTAGAA
E868K_3	CCCGTACACT
H870R_1	GGTTCGCCTA
H870R_2	GCTCCTGATA
H870R_3	GTCTGCCTCG
H870Y_1	TCAAAGGGCT
H870Y_2	GTCAATCGGT
H870Y_3	TATACCGTCC
A871G_1	CTCCACACAA
A871G_2	GCTGTGGGCT
A871G_3	TATCCTCGCA
A871T_1	CGTGGCAACG
A871T_2	GTTCCAGAGG
A871T_3	CCCGATTTGG
A871V_1	CAGGCTTTGC
A871V_2	GGGAGTAAGT
A871V_3	CACAGGACAA
G873E_1	CGTCACCAGT
G873E_2	ACAGTCTCGG
G873E_3	CATTCTCTTG
G874S_1	CCCTCTGGTG
G874S_2	TTGAGCCAGG
G874S_3	CAAGCTAGGA
E884K_1	AATCTTACCG
E884K_2	CACACCTTGG
E884K_3	CGACGAACCG
G930E_1	TTCGACAATC
G930E_2	CTGCTCTGGA
G930E_3	CCTTACTCGC
E967K_1	CAAGTCGAGG
E967K_2	CTCACACGCT
E967K_3	CGTGCCCTGA
G983R_1	TTCACAAACG
G983R_2	CAGGATCGAC
G983R_3	GCACAGCTTC
D1009N_1	CATCCGTTGT
D1009N_2	CCGTTCGACG
D1009N_3	GCGTGGTGGA
R1031Q_1	AATTCCGCTA
R1031Q_2	GTGGAATCCG
R1031Q_3	GGTTCCCAAA
S1045F_1	ACCTACCAGA
S1045F_2	AGTCAGTGTT
S1045F_3	GAGTCAGCTA
A1048T_1	ACTGTCCTTT
A1048T_2	CACGAACTAG
A1048T_3	CTAAAGCTCT
A1048V_1	CTGACGACTC
A1048V_2	TTCACCTCCT
A1048V_3	CACCTACTTA
V1097I_1	GAAAGTCGGA
V1097I_2	TAGAAAGGTG
V1097I_3	ACTCGGTAAC
A1118T_1	GATCTAAGGT
A1118T_2	CTTTGACTAC
A1118T_3	GACTCACGCA
S1153I_1	CGTCCCATCG
S1153I_2	TCATCTTGCC
S1153I_3	CCTCTTGCAC
D1168N_1	TCAACGTACA
D1168N_2	CTCGCTAATC
D1168N_3	GATAAGGACT
G573_STOP_1	ATCCGGTGCC
G573_STOP_2	TTTGGAGCGG
G573_STOP_3	GATAGGTGTC
W731_STOP_1	GATTCACGGT
W731_STOP_2	GAGTTGCACC
W731_STOP_3	ACTGTCTGAC
L858R_E709K_1	GTAGGGTACT
L858R_E709K_2	ACCCTAGCGA
L858R_E709K_3	GTGTCGTCGG
L858R_E709A_1	CGGAGTCGCT
L858R_E709A_2	GGGTAATCGA
L858R_E709A_3	CCGTGCAAGT
L858R_E709G_1	GTTGGAGAGC
L858R_E709G_2	GCTCCGATAG
L858R_E709G_3	GCTGGGAGTC
L858R_S768I_1	AAGTTCAAGC
L858R_S768I_2	AATCGTCCAC
L858R_S768I_3	CTTTGACCTT
L858R_T790M_1	ATCACACGTC
L858R_T790M_2	GGAATACGGG
L858R_T790M_3	GCTGTCAGGT
L858R_T790M_C797S_1	GGCTACGCGA
L858R_T790M_C797S_2	TACCAGGTTG
L858R_T790M_C797S_3	TCGCACACGT
G719A_L861Q_1	GCTGGTAGCA
G719A_L861Q_2	GCCATTACCG
G719A_L861Q_3	CAGTCCAACA
G719A_S768I_1	TCCGGTGTTT
G719A_S768I_2	TTGGAAGTGG
G719A_S768I_3	ATTCCTCCCA
E709A_G719S_1	ACTAAGAACG
E709A_G719S_2	TAAGTTGACC
E709A_G719S_3	ACCTAACGCC
E746_A750del_S768I_1	GTTGTT
E746_A750del_S768I_2	CGGTTC
E746_A750del_S768I_3	CTGGGG
E746_A750del_G719A_1	GTTTTT
E746_A750del_G719A_2	TGACTG
E746_A750del_G719A_3	TTGCGG
L858R_L833V_1	ATCGTC
L858R_L833V_2	TCATCG
L858R_L833V_3	TGATTG
