# Supplementary material for: Preclinical assessment of combination therapy of EGFR tyrosine kinase inhibitors in a highly heterogeneous tumor model
Source: Oncogene. 2022 Mar 19;41(17):2470–9. doi: 10.1038/s41388-022-02263-4 (PMC9033582; doi:10.1038/s41388-022-02263-4)
Supplement: Supplementary file 3 — Supplementary Table 2 [file 41388_2022_2263_MOESM3_ESM.xlsx]

## Sheet: Supplementary Table 2
Supplementary Table 2. Primer sequence used for barcode amplification.
Primer name	Sequence
p7+ BC701+f	CAAGCAGAAGACGGCATACGAGATCGAGTAATAAGGACCTTACACAGTCCTGCTG
p7+ BC702+f	CAAGCAGAAGACGGCATACGAGATTCTCCGGAAAGGACCTTACACAGTCCTGCTG
p7+ BC703+f	CAAGCAGAAGACGGCATACGAGATAATGAGCGAAGGACCTTACACAGTCCTGCTG
p7+ BC704+f	CAAGCAGAAGACGGCATACGAGATGGAATCTCAAGGACCTTACACAGTCCTGCTG
p7+ BC705+f	CAAGCAGAAGACGGCATACGAGATTTCTGAATAAGGACCTTACACAGTCCTGCTG
p7+ BC706+f	CAAGCAGAAGACGGCATACGAGATACGAATTCAAGGACCTTACACAGTCCTGCTG
p7+ BC707+f	CAAGCAGAAGACGGCATACGAGATAGCTTCAGAAGGACCTTACACAGTCCTGCTG
p7+ BC708+f	CAAGCAGAAGACGGCATACGAGATGCGCATTAAAGGACCTTACACAGTCCTGCTG
p7+ BC709+f	CAAGCAGAAGACGGCATACGAGATCATAGCCGAAGGACCTTACACAGTCCTGCTG
p7+ BC710+f	CAAGCAGAAGACGGCATACGAGATTTCGCGGAAAGGACCTTACACAGTCCTGCTG
p7+ BC711+f	CAAGCAGAAGACGGCATACGAGATGCGCGAGAAAGGACCTTACACAGTCCTGCTG
p7+ BC712+f	CAAGCAGAAGACGGCATACGAGATCTATCGCTAAGGACCTTACACAGTCCTGCTG
p5+ BC501+r	AATGATACGGCGACCACCGAGATCTACACTATAGCCTAACCGAACCGACTCGTTGAAGG
p5+ BC502+r	AATGATACGGCGACCACCGAGATCTACACATAGAGGCAACCGAACCGACTCGTTGAAGG
p5+ BC503+r	AATGATACGGCGACCACCGAGATCTACACCCTATCCTAACCGAACCGACTCGTTGAAGG
p5+ BC504+r	AATGATACGGCGACCACCGAGATCTACACGGCTCTGAAACCGAACCGACTCGTTGAAGG
p5+ BC505+r	AATGATACGGCGACCACCGAGATCTACACAGGCGAAGAACCGAACCGACTCGTTGAAGG
p5+ BC506+r	AATGATACGGCGACCACCGAGATCTACACTAATCTTAAACCGAACCGACTCGTTGAAGG
p5+ BC507+r	AATGATACGGCGACCACCGAGATCTACACCAGGACGTAACCGAACCGACTCGTTGAAGG
p5+ BC508+r	AATGATACGGCGACCACCGAGATCTACACGTACTGACAACCGAACCGACTCGTTGAAGG
