# Supplementary material for: Preclinical assessment of combination therapy of EGFR tyrosine kinase inhibitors in a highly heterogeneous tumor model
Source: Oncogene. 2022 Mar 19;41(17):2470–9. doi: 10.1038/s41388-022-02263-4 (PMC9033582; doi:10.1038/s41388-022-02263-4)
Supplement: Supplementary file 4 — Supplementary Table 3 [file 41388_2022_2263_MOESM4_ESM.xlsx]

## Sheet: Supplementary Table 3
Supplementary Table 3. Primer sequence used for next-generation sequencing.
Primer name	Sequence
MANO-index1	GTGGTCAGCAGGACTGTGTAAGGTCCTT
MANO-index2	AATGATACGGCGACCACCGAGATCTACAC
MANO-Read1	GGGTAGACTAGTCGCTGCCTATAGCAATG
MANO-Read2	CAAAGTAGACGGCATCGCAGCTTGGATAC
