# Supplementary material for: Preclinical assessment of combination therapy of EGFR tyrosine kinase inhibitors in a highly heterogeneous tumor model
Source: Oncogene. 2022 Mar 19;41(17):2470–9. doi: 10.1038/s41388-022-02263-4 (PMC9033582; doi:10.1038/s41388-022-02263-4)
Supplement: Supplementary file 5 — Supplementary Table 4 [file 41388_2022_2263_MOESM5_ESM.xlsx]

## Sheet: Supplementary Table 4
Supplementary Table 4. Details of the EGFR variants.
Variant name	3T3 cell focus formatin assay score	Mutaion type	Ba/F3 transform	COSMIC count	GENIE count	OncoKB annototation	Clinver annotation	uncommon EGFR mutations
WT	1
R23W	1	missense	○	1	0
V30_R297-G	3	deletion	○	134	0
H47Y	1	missense		6	1	Likely Neutral
L62R	2	missense	○	24	23	Likely Oncogenic		○
G63R	1	missense	○	5	5
E84V	1	missense	○	3	3
R98Q	2	missense	○	5	24	Likely Neutral
R108K	3	missense	○	45	81	Oncogenic	Likely pathogenic
E114K	1	missense	○	13	15	Likely Oncogenic
E160K	1	missense	○	2	0
R165Q	3	missense	○	4	5
C187R	2	missense	○	2	0
G203R	1	missense	○	2	1
R222C	3	missense	○	21	48	Likely Oncogenic
S246R	1	missense	○	2	0
R252C	1	missense	○	12	15	Likely Neutral
R252H	2	missense	○	8	5	Likely Oncogenic	Uncertain significance
R252P	1	missense	○	3	1	Likely Oncogenic
D256G	2	missense	○	3	1	Likely Oncogenic
T263P	2	missense	○	18	13	Oncogenic	Likely pathogenic
Y275F	2	missense	○	2	3
A289D	1	missense	○	4	37	Likely Oncogenic	Likely pathogenic
A289T	1	missense	○	31	68	Likely Oncogenic	Likely pathogenic
A289V	1	missense	○	12	170	Oncogenic	Likely pathogenic
H304Y	1	missense	○	6	9	Likely Oncogenic
G312W	1	missense	○	3	2
V323I	1	missense	○	4	3
R324L	1	missense	○	8	11	Oncogenic
G331R	1	missense	○	2	2
T363I	2	missense	○	8	7	Likely Oncogenic
T384S	1	missense	○	2	0
R427C	1	missense	○	4	2
I462M	1	missense	○	4	0		Uncertain significance
S492R	1	missense	○	8	1	Oncogenic
R521K	2	missense	○	120	0	Inconclusive	Benign
G573_STOP	1	missense		3	0
P589L	2	missense	○	4	2	Likely Oncogenic	Uncertain significance
P596L	2	missense	○	16	19	Likely Oncogenic
P596R	2	missense	○	2	1
P596S	1	missense	○	2	2	Likely Oncogenic
G598A	1	missense	○	5	8	Likely Neutral	Likely pathogenic
G598V	4	missense	○	69	100	Oncogenic	Likely pathogenic
N604D	2	missense	○	2	0
T605A	1	missense	○	2	0
C620Y	1	missense	○	4	1	Oncogenic
G627E	1	missense	○	2	0
C628F	1	missense	○	2	1
C636Y	1	missense	○	3	4
T638M	4	missense	○	4	1		Uncertain significance
P641H	4	missense	○	2	1
I643V	1	missense	○	2	0
S645C	3	missense	○	6	14	Likely Oncogenic
V651M	3	missense	○	4	7		Uncertain significance
R671C	2	missense	○	3	10
R677H	3	missense	○	6	3		Uncertain significance
R680Q	3	missense	○	3	2		Uncertain significance
L688P	1	missense		2	0	Likely Neutral
V689L	1	missense	○	2	1		Uncertain significance
P691S	1	missense	○	3	0
L692P	1	missense		3	0
P694L	1	missense	○	3	0
P694S	1	missense	○	5	2
A698T	1	missense	○	2	0
P699S	1	missense		2	4
A702D	1	missense		2	0
A702S	1	missense	○	2	0			○
L703P	1	missense		4	0
L703V	2	missense	○	5	1
R705K	1	missense	○	3	0
I706T	3	missense	○	4	2		Uncertain significance	○
K708E	1	missense		2	0
K708N	1	missense	○	2	0
E709_T710-D	3	deletion	○	33	29	Oncogenic	Pathogenic	○
E709A	3	missense	○	37	30	Oncogenic	Uncertain significance	○
E709A_G719S	4	compound	○
E709G	2	missense	○	18	0	Likely Oncogenic	drug response	○
E709H	3	missense	○	2	0			○
E709K	4	missense	○	63	28	Oncogenic	drug response	○
E709V	4	missense	○	8	5	Likely Oncogenic	Uncertain significance
F712L	1	missense	○	2	2	Likely Neutral
F712S	1	missense	○	2	0
K713F	1	missense	○	2	0
K714N	1	missense	○	6	1
L718M	1	missense	○	4	1
L718P	1	missense		3	0
L718V	1	missense	○	2	3			○
G719A	3	missense	○	206	131	Oncogenic	Pathogenic/Likely pathogenic	○
G719A_L861Q	4	compound	○
G719A_S768I	4	compound	○
G719C	4	missense	○	93	57	Oncogenic	Pathogenic/Likely pathogenic	○
G719D	3	missense	○	16	17	Likely Oncogenic	Likely pathogenic	○
G719S	3	missense	○	159	38	Oncogenic	drug response	○
S720F	2	missense	○	16	6	Likely Neutral		○
S720P	1	missense	○	4	0
G721A	1	missense		2	1
G721S	1	missense		3	0			○
A722V	1	missense	○	2	6
G724S	1	missense	○	15	0	Oncogenic	Uncertain significance	○
T725M	1	missense	○	10	14	Likely Oncogenic		○
Y727C	1	missense	○	3	0
Y727H	2	missense	○	2	0
G729E	1	missense		3	1
G729R	1	missense		2	1
L730F	1	missense	○	3	1
W731_STOP	1	missense		7	2		Likely pathogenic
P733L	1	missense		4	0		Likely pathogenic
P733S	1	missense	○	7	1
E734K	3	missense	○	3	0		Likely pathogenic
G735S	1	missense	○	7	0		Likely pathogenic
V738G	1	missense		2	0
P741L	1	missense		5	1
P741S	1	missense	○	3	11
V742A	1	missense	○	6	0	Likely Oncogenic	Likely pathogenic
V742I	1	missense	○	7	6		Uncertain significance
A743S	1	missense	○	2	1
A743T	1	missense		4	6		Uncertain significance
A743V	1	missense		4	1
I744_K745insKIPVAI	4	insertion	○	6	0	Oncogenic
K745_A750del	1	deletion		25	0
K745_A750-T	1	deletion		4	0
K745_E746insVPVAIK	3	insertion	○	5	5
K745_E749del	1	deletion		14	0
E746_A750-AP	4	deletion	○	0	7		drug response
E746_A750del	3	deletion	○	3208	971	Oncogenic	drug response
E746_A750-IP	4	deletion	○	0	1		drug response
E746_A750-QP	4	deletion	○	0	2
E746_A750-RP	4	deletion	○	0	9
E746_A750-S	4	deletion	○	3	0
E746_E749del	2	deletion	○	15	8
E746_P753del	1	deletion		5	0
E746_P753-VS	3	deletion	○	0	6		drug response
E746_R748del	2	deletion	○	2	0
E746_S752-A	3	deletion		13	10	Oncogenic	drug response
E746_S752-D	3	deletion		5	1
E746_S752del	1	deletion		21	0
E746_S752-I	3	deletion	○	0	1	Oncogenic
E746_S752-IV	2	deletion	○	2	0
E746_S752-T	3	deletion	○	2	0
E746_S752-V	3	deletion	○	0	59	Oncogenic	drug response
E746_T751-A	3	deletion	○	69	25		drug response
E746_T751-CT	4	deletion	○	3	0
E746_T751del	3	deletion		33	12
E746_T751-I	4	deletion	○	0	12		drug response
E746_T751-IP	4	deletion	○	0	4	Oncogenic	drug response
E746_T751-L	3	deletion	○	0	0	Oncogenic	drug response
E746_T751-P	1	deletion		3	0
E746_T751-V	4	deletion	○	0	1	Oncogenic
E746_T751-VA	4	deletion	○	0	2	Oncogenic
E746_T751-VP	4	deletion	○	0	6		drug response
E746delE	4	deletion	○	0	0
E746K	1	missense	○	3	4		Likely pathogenic
E746V	1	missense	○	5	1
L747_A750del	4	deletion	○	16	3	Oncogenic
L747_A750-P	4	deletion	○	0	50	Oncogenic	drug response
L747_A755-AT	4	deletion	○	2	2
L747_A755-SKG	4	deletion	○	0	0
L747_K754del	1	deletion		3	0
L747_P753del	1	deletion		34	1	Oncogenic
L747_P753-Q	4	deletion	○	0	0			○
L747_P753-S	3	deletion	○	320	108	Oncogenic	drug response
L747_S752del	3	deletion	○	99	15	Oncogenic	drug response
L747_S752-Q	4	deletion	○	0	3
L747_S752-V	2	deletion	○	3	0
L747_T751del	4	deletion	○	259	80	Oncogenic	drug response
L747_T751-P	4	deletion	○	0	10	Oncogenic	drug response
L747_T751-Q	4	deletion	○	0	2
L747_T751-S	4	deletion	○	13	1
L747del	4	missense	○	3	0
L747P	4	missense	○	27	7	Oncogenic		○
L747S	4	missense	○	16	6	Likely Oncogenic	Conflicting interpretations of pathogenicity	○
R748_P753del	1	deletion	○	2	2
R748K	1	missense	○	4	5
E749_E758-QP	3	deletion	○	2	0
E749G	1	missense	○	2	1
A750_E758-P	3	deletion	○	0	0	Oncogenic
A750_K754del	1	deletion	○	0	0
A750_K757del	1	deletion		2	0
A750P	1	missense	○	9	11	Oncogenic	Conflicting interpretations of pathogenicity
T751_I758del	2	deletion	○	4	5
T751_I759del	1	deletion		2	0
T751_I759-N	4	deletion	○	0	5	Oncogenic
T751_I759-NKA	4	deletion	○	2	0
T751I	1	missense		10	2		drug response
S752_I759del	3	deletion	○	21	21		drug response
S752P	1	missense	○	2	0
P753L	1	missense	○	9	2
P753S	1	missense	○	18	4		Likely pathogenic	○
K754E	1	missense	○	6	2	Likely Oncogenic	Uncertain significance	○
K754Q	1	missense	○	2	2
A755D	1	missense	○	2	2
K757R	1	missense	○	3	0		Uncertain significance
D761_E762insEAFQ	4	insertion	○	4	0
D761G	1	missense	○	2	0		Uncertain significance
D761N	1	missense	○	9	10	Likely Oncogenic	Likely pathogenic
D761Y	1	missense	○	12	9	Likely Oncogenic	Conflicting interpretations of pathogenicity
V765M	1	missense	○	11	2			○
A767_S768insTLA	3	insertion	○	2	0
A767V	2	missense	○	6	1
S768_V769-IL	4	insertion	○	3	8		Pathogenic
S768I	4	missense	○	273	109	Oncogenic		○
V769_D770insASV	4	insertion	○	58	0	Oncogenic		○
V769_D770insGVV	3	insertion	○	3	0	Oncogenic		○
V769_D770insMASVD	3	insertion	○	2	0
V769L	2	missense	○	17	5			○
V769M	2	missense	○	12	6	Likely Oncogenic		○
D770_N771insG	3	insertion	○	16	7
D770_N771insGF	4	insertion	○	4	4
D770_N771insGT	4	insertion	○	2	0
D770_N771insSVD	4	insertion	○	30	0	Oncogenic
D770-GY	4	insertion	○	0	7	Likely Oncogenic
D770N	4	missense	○	5	4
N771_P772insH	2	insertion	○	5	2
N771_P772insN	4	insertion	○	4	0
N771_P772insV	3	insertion	○	1	2
N771_P772-SVDNR	4	insertion	○	0	0
N771-GY	4	insertion	○	0	0			○
P772_H773insDNP	4	insertion	○	3	0
P772_H773insPR	1	insertion		11	1
P772_H773insYNP	4	insertion	○	2	1	Oncogenic
P772S	1	missense	○	2	0
H773_V774insAH	4	insertion	○	5	11
H773_V774insGNPH	4	insertion	○	4	1
H773_V774insH	3	insertion	○	8	0	Oncogenic		○
H773_V774insNPH	4	insertion	○	20	0
H773_V774insPH	4	insertion	○	6	0
H773L	2	missense	○	11	1	Oncogenic		○
H773-NPY	3	insertion	○	3	0
H773P	1	missense		4	0
H773R	1	missense	○	11	4	Likely Oncogenic
H773Y	1	missense	○	5	2	Likely Oncogenic
V774_C775insHV	3	insertion	○	4	0
V774M	3	missense	○	23	0			○
C775Y	1	missense		4	35
R776C	1	missense	○	9	7	Likely Oncogenic		○
R776H	1	missense	○	21	16	Likely Oncogenic		○
L777Q	1	missense	○	2	0
G779C	4	missense	○	3	6
G779D	1	missense		3	0		drug response
G779F	1	missense	○	4	6
G779S	1	missense	○	6	0
T783I	1	missense	○	4	1
S784F	1	missense	○	7	1	Likely Oncogenic
S784P	1	missense	○	3	0
T785I	1	missense	○	6	1
V786M	1	missense	○	12	4			○
L788F	1	missense	○	2	0
T790A	1	missense	○	2	1
T790M	3	missense	○	1398	443	Oncogenic		○
L792P	1	missense		2	0
F795S	1	missense		2	0
G796A	1	missense		3	0
G796D	1	missense		6	0	Oncogenic
G796S	1	missense		8	4	Likely Oncogenic
C797S	1	missense		11	41	Oncogenic
C797Y	1	missense		3	0	Likely Oncogenic
L798H	1	missense		3	0
L799R	4	missense	○	2	0
Y801C	1	missense		2	3
Y801H	4	missense	○	2	0	Likely Oncogenic
V802A	1	missense		2	1
V802F	1	missense	○	3	0
V802I	1	missense	○	5	1
R803L	1	missense		2	0
E804G	1	missense	○	2	0	Likely Oncogenic
E804K	1	missense	○	3	2
H805L	2	missense	○	2	0
K806E	1	missense	○	4	0
K806R	1	missense	○	3	2
G810A	1	missense	○	2	0
G810D	4	missense	○	3	2			○
G810S	1	missense	○	3	1	Likely Oncogenic
S811F	2	missense	○	3	0
L814P	1	missense	○	3	0	Inconclusive
V819A	1	missense	○	2	0
I821T	1	missense		2	0
A822P	1	missense		1	0
N826D	1	missense		2	1
E829K	1	missense	○	2	0
R831C	1	missense		5	0
R831H	1	missense	○	10	2	Likely Oncogenic	Conflicting interpretations of pathogenicity
R831L	1	missense	○	3	0
R832C	1	missense	○	4	2		Uncertain significance
R832H	1	missense	○	4	1
L833F	3	missense	○	7	4	Likely Oncogenic
L833V	2	missense	○	38	11	Oncogenic	Uncertain significance	○
V834A	1	missense		3	0
V834L	2	missense	○	12	16	Inconclusive	Pathogenic	○
V834M	1	missense	○	3	0
H835L	1	missense	○	16	2	Likely Oncogenic	Uncertain significance	○
R836C	1	missense	○	5	3		Uncertain significance
R836H	1	missense		2	4		Uncertain significance
R836S	1	missense		3	0
D837N	1	missense		8	2
L838M	2	missense	○	2	0
L838P	1	missense		4	0	Likely Oncogenic
A839T	1	missense		6	0
A840T	1	missense	○	5	7		Uncertain significance
R841K	1	missense		2	0	Likely Oncogenic
N842D	1	missense		2	0
V843I	3	missense	○	15	5	Likely Oncogenic
T847A	1	missense	○	3	1
T847I	1	missense		8	0
P848L	1	missense	○	26	0	Likely Neutral	Conflicting interpretations of pathogenicity	○
Q849R	1	missense	○	2	0
H850D	1	missense		5	0
V851I	1	missense	○	7	0
T854A	1	missense	○	4	1	Likely Oncogenic		○
D855N	1	missense		4	0
F856L	1	missense		3	0
G857E	1	missense		5	0	Likely Oncogenic		○
G857R	1	missense	○	5	2
L858A	3	missense	○	2	0			○
L858M	3	missense	○	7	1		Uncertain significance	○
L858P	1	missense		2	0
L858R	4	missense	○	10388	1045	Oncogenic	Likely pathogenic	○
L858R_E709A	4	compound	○
L858R_E709G	4	compound	○
L858R_E709K	3	compound	○
L858R_S768I	4	compound	○
L858R_T790M	4	compound	○
L858R_T790M_C797S	4	compound	○
L858W	1	missense		2	0
A859T	1	missense	○	12	0	Likely Neutral
K860I	2	missense	○	15	7
L861F	3	missense	○	2	2
L861P	2	missense	○	2	0		Likely pathogenic	○
L861Q	3	missense	○	418	126	Oncogenic	Pathogenic	○
L861R	2	missense	○	19	9	Oncogenic	Uncertain significance	○
G863D	2	missense	○	8	1	Likely Oncogenic
G863S	1	missense	○	4	1
A864E	1	missense	○	2	0
A864T	1	missense		5	2	Oncogenic	Uncertain significance	○
A864V	1	missense	○	6	9	Likely Oncogenic
E866K	1	missense	○	5	1	Likely Neutral
E868G	1	missense	○	4	1	Likely Oncogenic
E868K	1	missense		3	2	Likely Neutral	not provided
H870R	2	missense	○	7	4	Likely Neutral		○
H870Y	1	missense	○	2	0
A871G	3	missense	○	17	6	Likely Oncogenic	Uncertain significance
A871T	1	missense		3	0
A871V	1	missense	○	3	0
G873E	1	missense	○	6	2
G874S	1	missense		5	0
E884K	1	missense		4	0	Oncogenic
G930E	1	missense		2	1
E967K	1	missense		4	7
G983R	1	missense	○	2	0	Oncogenic
D1009N	1	missense	○	7	2	Likely Neutral	Uncertain significance
R1031Q	1	missense	○	3	0
S1045F	1	missense	○	3	2
A1048T	2	missense	○	1	0
A1048V	1	missense	○	2	0		Likely benign
V1097I	1	missense	○	2	3
A1118T	1	missense	○	3	9		Uncertain significance
S1153I	1	missense	○	3	0
D1168N	1	missense	○	2	0
