# Supplementary material for: Preclinical assessment of combination therapy of EGFR tyrosine kinase inhibitors in a highly heterogeneous tumor model
Source: Oncogene. 2022 Mar 19;41(17):2470–9. doi: 10.1038/s41388-022-02263-4 (PMC9033582; doi:10.1038/s41388-022-02263-4)
Supplement: Supplementary file 6 — Supplementary Table 5 [file 41388_2022_2263_MOESM6_ESM.xlsx]

## Sheet: Supplementary Table 5
Supplementary Table 5. Details of drug sensitivity assay of 282 EGFR variants.
Osimertinib 0nM
	Afatinib (nM)	KRAS_G12V	R23W	V30_R297-G	L62R	G63R	E84V	R98Q	R108K	E114K	E160K	R165Q	C187R	G203R	R222C	S246R	R252C	R252H	R252P	D256G	T263P	Y275F	A289V	A289T	A289D	H304Y	G312W	V323I	R324L	G331R	T363I	T384S	R427C	I462M	S492R	R521K	P589L	P596L	P596R	P596S	G598V	G598A	N604D	T605A	C620Y	G627E	C628F	C636Y	T638M
	0	0.996679	0.996679	0.996679	0.996679	0.996679	0.996679	0.996679	0.996679	0.996679	0.996679	0.996679	0.996679	0.996679	0.996679	0.996679	0.996679	0.996679	0.996679	0.996679	0.996679	0.996679	0.996679	0.996679	0.996679	0.996679	0.996679	0.996679	0.996679	0.996679	0.996679	0.996679	0.996679	0.996679	0.996679	0.996679	0.996679	0.996679	0.996679	0.996679	0.996679	0.996679	0.996679	0.996679	0.996679	0.996679	0.996679	0.996679	0.996679
	0.5	0.996679	0.44874	0.269103	0.347825	0.097878	0.314143	0.354168	0.174944	0.245633	0.195306	0.431239	0.0887253	0.13435	0.487736	0.316821	0.11569	0.0921592	0.188125	0.299954	0.176237	0.394468	0.299178	0.547189	0.357353	0.194513	0.156619	0.188031	0.34041	0.186089	0.307014	0.168476	0.411441	0.161357	0.220516	0.337694	0.111876	0.269124	0.133877	0.101841	0.415099	0.126862	0.0970403	0.284647	1.12009	0.104659	0.255966	0.51869	0.11495
	1	0.996679	0.00343496	0.00366174	0.00176014	0.00144664	0.00529201	0.000782186	0.00234818	0.00322325	0.00102976	0.00215312	0.0049052	0.00201284	0.00291931	0.00360796	0.00407306	0.0047479	0.0020289	0.0022955	0.00201014	0.00223954	0.00151195	0.00168727	0.00160177	0.00268754	0.00211009	0.00106483	0.00420951	0.000783077	0.00089201	0.00132446	0.00335525	0.00244263	0.00147051	0.000961551	0.000833938	0.0036254	0.00385853	0.00902619	0.00159693	0.0032077	0.00208444	0.00249242	0.0104359	0.00969731	0.00350024	0.0188571	0.00350909
	5	0.996679	0.000463958	0.00107474	0.000578759	0.000980537	0.00321702	0.000262837	0.000448727	0.00268401	0.000383264	0.000963411	0.00222374	0.00133494	0.00137264	0.00461893	0.00230438	0.00424237	0.000814094	0.00104065	0.000861001	0.00101528	0.000950707	0.000655716	0.001406	0.00121838	0.000956594	0.000482734	0.00259233	0.000509859	0.000332426	0.000318368	0.00152108	0.000724361	0.000410829	0.00101831	0.000309812	0.00164355	0.00182914	0.00212275	0.00033181	0.0012226	0.000839766	0.000857313	0.000609216	0.00219125	0.00103482	0.000368982	0.000484987
	10	0.996679	0.000381482	0.0017521	0.000475875	0.000570731	0.00154198	0.000177727	0.000368958	0.0016565	0.000247755	0.000628729	0.00340894	0.000791357	0.000861536	0.000964362	0.00105269	0.00207863	0.000756281	0.000855655	0.000676758	0.000901628	0.000498821	0.000539151	0.000661053	0.00133213	0.000882866	0.000707231	0.00134511	0.000626671	0.000291778	0.000406393	0.00365702	0.000323212	0.000337797	0.000327331	0.000287811	0.00263686	0.000580989	0.00193497	0.000238664	0.000957793	0.000514998	0.00079643	0.00060157	0.000415905	0.000850867	0.00030339	0.000567652
	50	0.996679	0.000228619	0.000210257	0.00029546	0.000271473	0.000535373	0.000142282	0.000226664	0.000729521	0.000161145	0.000461884	0.000869708	0.000359834	0.000313948	0.000217912	0.000500723	0.000530312	0.000343884	0.000531256	0.000375512	0.000508929	0.000294537	0.000401886	0.000262947	0.00047651	0.000517449	0.000439897	0.000794242	0.000169427	0.000127405	0.000124514	0.00275203	0.000200675	0.000160676	0.000157061	0.000121168	0.000642796	0.000276352	0.000812494	0.000100477	0.000349025	0.000244963	0.000437663	0.000238266	0.000132655	0.000545568	0.000245093	0.00018968
Afatinib 0nM
	Osimertinib (nM)	KRAS_G12V	R23W	V30_R297-G	L62R	G63R	E84V	R98Q	R108K	E114K	E160K	R165Q	C187R	G203R	R222C	S246R	R252C	R252H	R252P	D256G	T263P	Y275F	A289V	A289T	A289D	H304Y	G312W	V323I	R324L	G331R	T363I	T384S	R427C	I462M	S492R	R521K	P589L	P596L	P596R	P596S	G598V	G598A	N604D	T605A	C620Y	G627E	C628F	C636Y	T638M
	0	0.996679	0.996679	0.996679	0.996679	0.996679	0.996679	0.996679	0.996679	0.996679	0.996679	0.996679	0.996679	0.996679	0.996679	0.996679	0.996679	0.996679	0.996679	0.996679	0.996679	0.996679	0.996679	0.996679	0.996679	0.996679	0.996679	0.996679	0.996679	0.996679	0.996679	0.996679	0.996679	0.996679	0.996679	0.996679	0.996679	0.996679	0.996679	0.996679	0.996679	0.996679	0.996679	0.996679	0.996679	0.996679	0.996679	0.996679	0.996679
	0.1	0.996679	1.08162	0.946282	0.873417	0.786293	0.933664	0.789385	0.924628	0.916619	0.924782	1.10272	0.76877	1.09907	0.872262	1.27554	0.564151	1.02236	0.607452	1.10662	0.752941	0.905161	0.883738	1.07803	0.965374	0.830114	0.902665	0.937068	0.941654	0.985147	1.04845	0.943337	1.49	1.08795	0.910154	0.921959	0.740786	1.51949	0.875788	0.67098	0.903971	0.872994	0.806435	1.09274	1.1597	0.71478	0.963271	1.04918	1.07184
	0.5	0.996679	1.06613	0.85149	0.944583	1.00715	1.13221	1.12713	1.14666	1.06513	1.03449	1.306	0.844845	0.93769	1.12328	0.975504	0.974335	1.12612	0.846302	1.08024	0.768121	1.00731	0.759757	1.1358	1.09158	1.06102	0.573403	0.95485	0.665562	1.04271	0.955102	1.28127	0.896255	0.934113	0.983654	1.12459	1.12255	1.25075	0.853585	0.631113	0.93818	1.04422	0.89134	1.39968	1.31331	0.627472	0.650918	1.09512	0.829856
	1	0.996679	0.978702	0.7493	0.943322	0.894916	0.953258	0.713423	0.871146	0.921481	0.801528	1.08533	0.35586	0.981617	0.678543	1.0614	0.824374	1.00032	0.640547	0.874628	0.847454	0.823187	0.871259	1.30149	1.04191	0.717008	1.26555	0.730849	0.776244	0.994168	1.02061	1.06237	1.26152	0.985841	0.808343	0.815011	0.910042	1.06784	0.707014	0.880883	0.923078	0.928201	0.662616	1.21667	1.09633	0.430355	0.655724	1.15115	0.701903
	5	0.996679	0.799665	0.414703	0.648954	0.61891	0.761409	0.676149	0.620207	0.636697	0.647969	0.745318	0.287012	0.61952	0.782261	0.894886	0.486422	0.59127	0.431019	0.707739	0.591456	0.551001	0.491466	0.896318	0.672696	0.349052	0.746894	0.430572	0.584779	0.609454	0.537302	0.819583	0.512812	0.72664	0.58238	0.666474	0.601039	0.866162	0.524777	0.407652	0.759893	0.59334	0.516015	0.657081	0.95573	0.181393	0.493553	0.684005	0.597801
	10	0.996679	0.618645	0.401011	0.446829	0.570255	0.407022	0.617506	0.547901	0.706747	0.531192	0.663318	0.2974	0.487008	0.607304	0.546945	0.272087	0.429276	0.338894	0.563279	0.402468	0.502994	0.480892	0.859227	0.62233	0.412521	0.60293	0.380597	0.367482	0.443276	0.403604	0.500743	0.390107	0.474466	0.365249	0.589104	0.475219	0.806767	0.339295	0.326454	0.63796	0.504417	0.381446	0.560212	1.01311	0.0405927	0.600842	0.836363	0.584379
	50	0.996679	0.116015	0.0146164	0.0410858	0.085749	0.0222266	0.116677	0.0780272	0.161611	0.0833836	0.0430387	0.00905721	0.0241278	0.0942867	0.0335427	0.0141669	0.0094884	0.0220595	0.0295415	0.0340165	0.0514957	0.0861996	0.17803	0.071518	0.0117344	0.0721764	0.0268957	0.0685121	0.00508057	0.0188572	0.0053172	0.00568969	0.0246835	0.020258	0.0691538	0.0317423	0.0291375	0.0193648	0.0489201	0.139923	0.0716331	0.0254691	0.0310268	0.343878	0.00240543	0.0579437	0.210984	0.0316475
	100	0.996679	0.0187057	0.00110587	0.00366097	0.00154951	0.002988	0.00765146	0.0058262	0.00285585	0.00401406	0.00264502	0.0015547	0.00408893	0.00462394	0.0152231	0.00214991	0.00134066	0.00151807	0.00135636	0.00393237	0.00399653	0.0124985	0.0158644	0.00173085	0.00223881	0.00248349	0.00204957	0.00158639	0.000378864	0.000310603	0.000307852	0.00106344	0.001437	0.00130324	0.00317293	0.000855248	0.00729689	0.00162843	0.00498184	0.0163865	0.00146756	0.000998108	0.00448018	0.015551	0.000563475	0.00569501	0.0379125	0.00121549
	500	0.996633	0.000632522	0.000223237	0.000120791	0.000252341	0.000462187	0.000138665	0.000351713	0.000344013	0.000195578	0.000768822	0.000605163	0.000622194	0.00086982	0.000254338	0.000290359	0.000697703	0.0004094	0.00019969	0.000404103	0.000602614	0.00012035	0.000140447	0.000462005	0.000304344	0.00104301	0.000565822	0.000456689	0.000433247	0.000110226	0.000269985	0.000135691	0.000469617	0.000168099	0.000203164	0.000105775	0.000589367	0.000104302	0.000415361	0.000146602	0.000191762	0.000231468	0.000522385	0.000224718	0.000122278	0.000216196	8.38365e-05	0.000290506
	1000	0.98991	0.000103478	0.000122258	0.000130851	0.000501351	0.000258825	0.000207605	0.000239352	0.000249931	0.000136771	0.000147492	0.00087287	0.000378831	0.000132126	0.000289013	0.000507103	0.000472513	0.000150989	0.0010936	0.000469122	0.00036937	0.000557352	0.00017005	0.000325302	0.00025263	0.000189166	0.000505996	0.0007242	0.000177288	6.64184e-05	0.000417286	0.000104738	0.000423733	0.00025352	0.000116385	0.000225874	0.000625903	0.000368049	0.000263958	0.000170586	0.000239845	8.87253e-05	0.000587082	0.000147111	0.000115175	0.000153	0.000166504	0.000188063
	5000	0.00213203	0.000418135	0.00027209	0.00029292	0.000317302	0.000613203	9.37807e-05	0.000245291	0.000739558	0.000146907	0.000494023	0.00112547	0.0003924	0.000459022	0.000281996	0.000647976	0.000686266	0.000465521	0.00052669	0.000385693	0.000454802	0.000307044	0.000331869	0.000384453	0.00066601	0.00048415	0.00024432	0.00082797	0.000203	0.000179601	0.000217207	0.000769845	0.00019895	0.000207928	0.000104616	0.000177159	0.00083183	0.000357622	0.000784213	0.000146907	0.000510307	0.000293504	0.000529483	0.000346094	0.00020616	0.000587882	0.000209618	0.000313335
	10000	0.000854936	0.000127854	0.000180783	0.00015949	0.000141578	0.000333879	4.94557e-05	0.000123657	0.000454957	7.55749e-05	0.000328241	0.000612801	0.000213656	0.00022121	0.000221446	0.000352812	0.000373661	0.000224342	0.000286774	0.000210004	0.000247633	0.000167181	0.000281475	0.000185274	0.000335752	0.000316581	0.000133028	0.000450816	0.000141094	7.66069e-05	8.77336e-05	0.000419168	0.000113317	0.000144519	6.64478e-05	0.000104183	0.000452918	0.00019472	0.000482428	7.99887e-05	0.000265614	0.000195012	0.000236252	0.00024213	9.34695e-05	0.000285169	0.000172694	0.000151001
Afatinib 0.5nM
	Osimertinib (nM)	KRAS_G12V	R23W	V30_R297-G	L62R	G63R	E84V	R98Q	R108K	E114K	E160K	R165Q	C187R	G203R	R222C	S246R	R252C	R252H	R252P	D256G	T263P	Y275F	A289V	A289T	A289D	H304Y	G312W	V323I	R324L	G331R	T363I	T384S	R427C	I462M	S492R	R521K	P589L	P596L	P596R	P596S	G598V	G598A	N604D	T605A	C620Y	G627E	C628F	C636Y	T638M
	0	0.996679	0.44874	0.269103	0.347825	0.097878	0.314143	0.354168	0.174944	0.245633	0.195306	0.431239	0.0887253	0.13435	0.487736	0.316821	0.11569	0.0921592	0.188125	0.299954	0.176237	0.394468	0.299178	0.547189	0.357353	0.194513	0.156619	0.188031	0.34041	0.186089	0.307014	0.168476	0.411441	0.161357	0.220516	0.337694	0.111876	0.269124	0.133877	0.101841	0.415099	0.126862	0.0970403	0.284647	1.12009	0.104659	0.255966	0.51869	0.11495
	0.1	0.996679	0.451219	0.310899	0.329318	0.130236	0.230521	0.277353	0.224272	0.379359	0.164351	0.305497	0.0622108	0.0969205	0.350956	0.192726	0.115357	0.20457	0.173041	0.187771	0.200782	0.252378	0.235033	0.470826	0.293123	0.229994	0.242001	0.164746	0.175546	0.162348	0.266107	0.17855	0.251368	0.172093	0.138997	0.244216	0.242379	0.222124	0.102177	0.183257	0.334786	0.238868	0.10922	0.194482	0.671971	0.0431052	0.396048	0.384355	0.175874
	0.5	0.996679	0.402344	0.309951	0.353491	0.128111	0.314717	0.374689	0.212987	0.603565	0.193077	0.440086	0.144461	0.0986817	0.496529	0.221598	0.101429	0.156474	0.205981	0.29869	0.241125	0.306693	0.242149	0.571679	0.371542	0.11614	0.299078	0.170696	0.264033	0.163147	0.209915	0.158045	0.364444	0.250718	0.152593	0.36201	0.221505	0.216145	0.0756046	0.0888849	0.364634	0.284556	0.106112	0.323753	0.650372	0.0495964	0.718451	0.769291	0.151002
	1	0.996679	0.389308	0.340004	0.174224	0.0610599	0.285387	0.313528	0.139712	0.443789	0.145306	0.267396	0.0663765	0.0964585	0.291531	0.230915	0.0469994	0.0747491	0.0822372	0.245082	0.140777	0.174851	0.135035	0.481004	0.210365	0.249829	0.191994	0.139615	0.121721	0.120624	0.106281	0.108725	0.127876	0.148112	0.111586	0.26555	0.129729	0.228728	0.072733	0.103662	0.318738	0.279177	0.0809325	0.37592	0.673034	0.0437128	0.387724	0.484989	0.104
	5	0.996679	0.273188	0.183732	0.184615	0.0413348	0.104355	0.241488	0.116571	0.301172	0.100883	0.163515	0.0161389	0.0479679	0.156785	0.180931	0.074809	0.0264977	0.11623	0.127143	0.131444	0.116532	0.0639903	0.334538	0.162688	0.0770673	0.132867	0.114149	0.190912	0.0479774	0.104016	0.0526525	0.0470265	0.0712752	0.0340939	0.15991	0.093804	0.23247	0.0633495	0.0399531	0.271897	0.163022	0.0526293	0.0536225	0.543202	0.0163014	0.102189	0.654328	0.144717
	10	0.996679	0.279882	0.0969745	0.0860284	0.0425254	0.220531	0.181772	0.107779	0.102408	0.0854599	0.129615	0.0443883	0.0664701	0.186411	0.094778	0.0148675	0.0241777	0.107289	0.0655436	0.126805	0.104252	0.101334	0.276141	0.153205	0.0355901	0.154808	0.0485726	0.133377	0.0324815	0.0846807	0.0214571	0.0682817	0.100115	0.0692961	0.110567	0.0973375	0.0887971	0.028973	0.0509578	0.239405	0.169524	0.031064	0.127739	0.453459	0.00571457	0.240728	0.408516	0.0474556
	50	0.996679	0.0293186	0.00516989	0.00953317	0.00206646	0.00476031	0.0164089	0.0041115	0.0498305	0.00345751	0.00413116	0.00822751	0.00901736	0.0323381	0.0224359	0.00187498	0.00471856	0.0021858	0.00379774	0.00663911	0.00762639	0.015838	0.0431153	0.0175544	0.00285619	0.00909984	0.00585081	0.01161	0.000900996	0.00114916	0.000747642	0.00222762	0.0088606	0.00498693	0.00933231	0.00382389	0.00995292	0.00171231	0.0187112	0.0265832	0.00416537	0.00606391	0.0157382	0.110556	0.000843642	0.12602	0.18541	0.00458907
	100	0.996679	0.00377926	0.000556067	0.000537986	0.000429462	0.00328212	0.00061943	0.000505521	0.00265053	0.000586216	0.00117474	0.00137585	0.00097033	0.000561138	0.00198266	0.00158836	0.000838937	0.000987775	0.000727453	0.00118184	0.0030355	0.00128213	0.00392129	0.00168993	0.00182598	0.000591856	0.000861273	0.00101216	0.000219644	0.00059614	0.000520647	0.000941109	0.000564579	0.00045896	0.00032881	0.000461158	0.00101688	0.000602748	0.00262371	0.00150252	0.00184698	0.000904313	0.000647275	0.00986868	0.000371948	0.0130933	0.00892977	0.000660616
	500	0.996633	9.11307e-05	0.00010786	0.000111315	0.000105482	0.000200965	0.000192251	0.000222797	0.000325983	0.000123422	0.000470337	0.000691463	0.000401519	0.000314758	0.000147976	0.000285841	0.000618134	0.000368516	0.000224211	0.000550784	0.000113611	0.000290549	0.00010445	0.000123784	0.000204352	0.000357687	0.000788978	0.000816588	0.000199735	6.14826e-05	0.00023333	0.0001304	0.000465703	0.000215844	8.3485e-05	0.000125758	0.000459322	0.000114165	0.000349991	0.000126938	0.000241297	0.000221543	0.000399604	8.20184e-05	7.76978e-05	0.000264473	9.36874e-05	0.00043275
	1000	0.98991	0.00040233	0.000165802	0.000196905	0.000336891	0.00024442	0.000119133	0.000108781	0.000409089	0.000116264	0.00109651	0.00155709	0.000377569	0.000195275	0.000413339	0.000779292	0.000164732	0.00023448	0.000197385	0.000110332	0.000173388	0.000105726	0.000149832	0.000132	0.000240955	0.000201291	0.000729145	0.000248053	0.000168677	0.000162244	0.000216858	0.000197714	0.000593643	0.000151702	9.34613e-05	0.000150284	0.000548637	0.00014783	0.000735544	9.19024e-05	0.000322422	0.000314432	0.000215693	0.000280342	0.000114228	0.000159211	0.000142318	0.000782082
	5000	0.00213203	0.000389222	0.000487111	0.000416219	0.000327017	0.000771193	0.000174373	0.000465421	0.000930102	0.000166873	0.000509148	0.00141545	0.000436792	0.000577287	0.000354652	0.000814925	0.000863081	0.000518185	0.000808304	0.000548042	0.000824939	0.000417069	0.000450789	0.000427945	0.000775518	0.000683455	0.00036901	0.00104129	0.000288449	0.00016383	0.000243366	0.000968194	0.000282694	0.0002615	0.000131571	0.000297109	0.00118197	0.000449763	0.000986262	0.000184758	0.000568037	0.000430595	0.000696589	0.000387776	0.000427172	0.000791038	0.000344733	0.000308703
	10000	0.000854936	9.74324e-05	0.0001181	0.000171777	0.000107891	0.000235575	5.28589e-05	9.85763e-05	0.000284117	6.02465e-05	0.000137657	0.000432375	0.000170321	0.000156079	0.000121602	0.000298954	0.000263644	0.000158289	0.000202339	0.000148172	0.000174722	0.000127402	0.000127495	0.000130724	0.000236897	0.000185997	9.38609e-05	0.000318083	7.79869e-05	4.78404e-05	0.000107218	0.000295753	7.07655e-05	7.98799e-05	3.72116e-05	6.80596e-05	0.000319565	0.000155226	0.000301272	5.64377e-05	0.000196045	0.000127395	0.000212786	0.000154897	6.59494e-05	0.000201207	0.000113886	0.000106542
Afatinib 1nM
	Osimertinib (nM)	KRAS_G12V	R23W	V30_R297-G	L62R	G63R	E84V	R98Q	R108K	E114K	E160K	R165Q	C187R	G203R	R222C	S246R	R252C	R252H	R252P	D256G	T263P	Y275F	A289V	A289T	A289D	H304Y	G312W	V323I	R324L	G331R	T363I	T384S	R427C	I462M	S492R	R521K	P589L	P596L	P596R	P596S	G598V	G598A	N604D	T605A	C620Y	G627E	C628F	C636Y	T638M
	0	0.996679	0.00343496	0.00366174	0.00176014	0.00144664	0.00529201	0.000782186	0.00234818	0.00322325	0.00102976	0.00215312	0.0049052	0.00201284	0.00291931	0.00360796	0.00407306	0.0047479	0.0020289	0.0022955	0.00201014	0.00223954	0.00151195	0.00168727	0.00160177	0.00268754	0.00211009	0.00106483	0.00420951	0.000783077	0.00089201	0.00132446	0.00335525	0.00244263	0.00147051	0.000961551	0.000833938	0.0036254	0.00385853	0.00902619	0.00159693	0.0032077	0.00208444	0.00249242	0.0104359	0.00969731	0.00350024	0.0188571	0.00350909
	0.1	0.996679	0.00309138	0.00537475	0.00132845	0.00117925	0.00278099	0.00121424	0.00106343	0.004789	0.000661162	0.00267251	0.00451768	0.00206947	0.0045793	0.00691835	0.00470418	0.00309204	0.00226581	0.00285636	0.00188923	0.00206261	0.0013925	0.00165367	0.00231851	0.00341263	0.00233389	0.00160201	0.00358958	0.00110091	0.000953063	0.000646788	0.00309018	0.00115177	0.00112764	0.00104796	0.000907762	0.00333899	0.00228265	0.00661485	0.00189676	0.00357437	0.00117814	0.00196782	0.0197155	0.00886768	0.00692374	0.0230512	0.00111321
	0.5	0.996679	0.00446209	0.00402876	0.00152987	0.00261186	0.00320265	0.00112801	0.00118615	0.0050908	0.00111456	0.00318956	0.00953946	0.00328234	0.00538955	0.00270026	0.00299537	0.00356087	0.00245996	0.00262963	0.00201441	0.00429208	0.00141936	0.00165694	0.00157297	0.00429469	0.00268776	0.00162889	0.00382742	0.00112215	0.00103063	0.00146123	0.00355873	0.00120045	0.00125463	0.00121025	0.00078287	0.00539311	0.0021983	0.0080986	0.00102316	0.00235897	0.00175234	0.00387856	0.0203113	0.00714035	0.005377	0.0101484	0.00211361
	1	0.996679	0.00240701	0.00294122	0.00129823	0.00115243	0.00591751	0.000645423	0.00113723	0.00728291	0.000872956	0.00211772	0.00441493	0.00326033	0.00453233	0.00712175	0.0106407	0.00269204	0.00182612	0.00206606	0.00187815	0.0020157	0.00177629	0.00263797	0.0015081	0.00261258	0.00189919	0.00208168	0.00324791	0.000704809	0.00109051	0.000992625	0.0030199	0.00138969	0.000951473	0.00132457	0.00109528	0.00481224	0.00179077	0.00806483	0.0009562	0.00216206	0.00124352	0.00242291	0.0138577	0.00600436	0.00488186	0.01076	0.00213509
	5	0.996679	0.00218478	0.0048671	0.00110218	0.00146137	0.00309354	0.000581774	0.0012725	0.00314404	0.00118331	0.00211695	0.00423485	0.0014765	0.00524811	0.00133687	0.00243816	0.00258224	0.00484613	0.00300206	0.00163968	0.0027523	0.00147479	0.00251229	0.00144659	0.0026215	0.00182172	0.00110403	0.00311543	0.000824987	0.000649914	0.000606295	0.00869016	0.001104	0.00103116	0.000605212	0.000802869	0.00312995	0.00332351	0.00333388	0.0018832	0.00192015	0.00124776	0.00265674	0.0105375	0.00277595	0.00623191	0.00252288	0.00112706
	10	0.996679	0.00241747	0.00254532	0.00196327	0.0010787	0.00208465	0.00058218	0.00094216	0.00720042	0.000658235	0.00176399	0.00459499	0.00219936	0.00500036	0.00184007	0.0026455	0.00466608	0.00275538	0.00202301	0.00333875	0.00174689	0.00133247	0.0014402	0.00130699	0.00209634	0.00164592	0.00198975	0.00426388	0.000900816	0.000500355	0.000981062	0.00261718	0.000626218	0.00160677	0.000891021	0.0010944	0.0041705	0.00121578	0.00777809	0.00144084	0.0021036	0.00112735	0.00172074	0.0142685	0.00172202	0.00178052	0.0128312	0.0023231
	50	0.996679	0.00126292	0.00091873	0.000737696	0.000874443	0.00208646	0.000335612	0.000866408	0.00401578	0.00087328	0.000835511	0.00294569	0.000914976	0.000947326	0.000789666	0.00181451	0.00389195	0.0012264	0.00291537	0.000899336	0.00168631	0.0008089	0.000902699	0.000896443	0.00162453	0.00112891	0.00200843	0.00193061	0.000727748	0.000268845	0.000568492	0.00179508	0.000811861	0.00054778	0.000535367	0.000466721	0.00360397	0.000942146	0.00345135	0.000634041	0.00105317	0.00104724	0.00155552	0.00610548	0.000577305	0.00254547	0.0010347	0.00179863
	100	0.996679	0.000438516	0.000398053	0.000916472	0.000380399	0.00101355	0.000344417	0.000702072	0.00146176	0.000260257	0.000780589	0.0016465	0.00087629	0.0010199	0.000742537	0.00275912	0.00100397	0.000831053	0.00111128	0.000700438	0.000665351	0.000565943	0.000524376	0.000497803	0.00128999	0.000850604	0.00102185	0.00358163	0.000379098	0.000292084	0.000235727	0.00112624	0.000601143	0.000591253	0.000374804	0.000564546	0.00121692	0.000667851	0.00164055	0.000574966	0.000790149	0.000485128	0.00109477	0.00144035	0.000301601	0.000766207	0.000328099	0.000534727
	500	0.996633	0.000111589	5.57189e-05	0.000118352	0.000153928	0.000341746	5.8292e-05	8.33419e-05	0.0010143	0.000151277	0.000338411	0.000745169	0.000195488	0.000111673	0.000185033	0.000299415	0.000434946	0.000240335	0.000275257	0.000126517	0.000394656	0.000100579	0.00011506	0.000157582	0.000398654	0.000156219	0.000220632	0.000207975	0.00018814	9.73624e-05	0.000101867	0.000126997	0.000494245	0.000249247	7.59295e-05	7.23898e-05	0.000192459	0.000151785	0.000527981	0.000112504	0.000194999	0.000164819	0.000475826	9.59287e-05	0.0001043	0.000382458	0.000140691	0.000130861
	1000	0.98991	0.000137158	0.0001242	0.00117639	0.000272293	0.00041527	0.000291535	0.000354824	0.000401586	0.000520484	0.000717033	0.0012163	0.000278518	0.000357926	0.000205885	0.00043602	0.000204769	0.000171124	0.000577848	0.000104153	0.000471654	8.01957e-05	0.000141816	0.000107463	0.000235773	0.000137103	0.00065078	0.000353813	0.000266181	0.000216064	0.00130634	0.00174178	0.000384654	0.000117142	0.000186605	0.000112692	0.00115441	0.000150121	0.000926672	8.52692e-05	0.000144929	0.000328818	0.00121095	0.000105761	3.89155e-05	0.000146985	6.7202e-05	0.000248973
	5000	0.00213203	0.000135133	0.000149684	0.00016857	0.000191015	0.000381138	5.74311e-05	0.000130696	0.0004256	7.48271e-05	0.000206206	0.000688448	0.000191064	0.000223503	0.000172496	0.000396365	0.000419787	0.000237113	0.000268269	0.000221958	0.000231654	0.000156393	0.000190984	0.000243085	0.000354865	0.000246601	0.000172118	0.000421726	0.000111676	8.4699e-05	9.85638e-05	0.000392121	0.000106005	0.000119658	4.22934e-05	9.55059e-05	0.000423692	0.000182155	0.000451298	8.45422e-05	0.000230056	0.000161465	0.00028212	0.00015705	8.74382e-05	0.000266768	0.00013156	0.000172374
	10000	0.000854936	0.000105073	0.000112727	0.000107411	0.000107727	0.000224856	3.76309e-05	9.40909e-05	0.000306398	5.08971e-05	0.000141912	0.000412701	0.00014389	0.000168319	0.000124184	0.000285351	0.000251648	0.000151087	0.000218207	0.00014143	0.000166772	0.000143724	0.000137493	0.000124776	0.000255474	0.000177533	0.000100561	0.000303609	6.58845e-05	4.77678e-05	5.90856e-05	0.000407141	0.000105217	7.62452e-05	4.1979e-05	7.33969e-05	0.000344626	0.000141636	0.000324898	6.57363e-05	0.000165622	0.000107625	0.000179765	0.000113064	6.29485e-05	0.000230642	9.47125e-05	0.000101694
Afatinib 5nM
	Osimertinib (nM)	KRAS_G12V	R23W	V30_R297-G	L62R	G63R	E84V	R98Q	R108K	E114K	E160K	R165Q	C187R	G203R	R222C	S246R	R252C	R252H	R252P	D256G	T263P	Y275F	A289V	A289T	A289D	H304Y	G312W	V323I	R324L	G331R	T363I	T384S	R427C	I462M	S492R	R521K	P589L	P596L	P596R	P596S	G598V	G598A	N604D	T605A	C620Y	G627E	C628F	C636Y	T638M
	0	0.996679	0.000463958	0.00107474	0.000578759	0.000980537	0.00321702	0.000262837	0.000448727	0.00268401	0.000383264	0.000963411	0.00222374	0.00133494	0.00137264	0.00461893	0.00230438	0.00424237	0.000814094	0.00104065	0.000861001	0.00101528	0.000950707	0.000655716	0.001406	0.00121838	0.000956594	0.000482734	0.00259233	0.000509859	0.000332426	0.000318368	0.00152108	0.000724361	0.000410829	0.00101831	0.000309812	0.00164355	0.00182914	0.00212275	0.00033181	0.0012226	0.000839766	0.000857313	0.000609216	0.00219125	0.00103482	0.000368982	0.000484987
	0.1	0.996679	0.000862408	0.0010793	0.000881599	0.000692658	0.0053462	0.000353072	0.000604981	0.00296815	0.000327256	0.0012328	0.00493948	0.00125897	0.00219046	0.00552812	0.0017261	0.0018281	0.00109757	0.00188109	0.00102742	0.00221149	0.000817917	0.00125844	0.00125725	0.00164263	0.0012897	0.00108944	0.00339099	0.000726921	0.000660964	0.000429229	0.00205074	0.00088156	0.000914306	0.000958838	0.000417694	0.00432131	0.00174654	0.00665203	0.000705052	0.00120317	0.000781848	0.00130591	0.00764736	0.00209727	0.00139517	0.00251558	0.00110344
	0.5	0.996679	0.000664912	0.00161121	0.000829438	0.00152367	0.00173636	0.000531217	0.000694569	0.0038338	0.000347867	0.00196198	0.00511027	0.00184294	0.00299657	0.0065915	0.00404616	0.00194324	0.0011667	0.00278485	0.00162121	0.00128783	0.000869432	0.00114673	0.000963526	0.00285678	0.00215292	0.00179978	0.0040694	0.00099538	0.000550398	0.00117853	0.00217991	0.000796197	0.00110333	0.000948327	0.000501647	0.00235542	0.00101265	0.00297725	0.00050762	0.00127895	0.000831091	0.00304505	0.00250736	0.000956365	0.00255259	0.0005288	0.00113258
	1	0.996679	0.000937108	0.0020442	0.000886951	0.000889559	0.00479909	0.000489742	0.000964489	0.00379024	0.000667159	0.00191977	0.00471341	0.00202255	0.00172537	0.00185168	0.00391381	0.00207799	0.00223757	0.00264516	0.00116786	0.00168048	0.000929719	0.00108534	0.00147335	0.00186717	0.00146599	0.000830389	0.00283256	0.00109454	0.000911119	0.000487901	0.00233106	0.00158828	0.00123341	0.000700797	0.000925163	0.00284576	0.00171289	0.00601903	0.000513914	0.00180251	0.00106274	0.00187024	0.00202786	0.00138446	0.00857319	0.00248136	0.00102472
	5	0.996679	0.000617167	0.00109692	0.000769878	0.001358	0.00220797	0.000293072	0.000596906	0.00219613	0.000322888	0.00129021	0.00295806	0.00147696	0.00140735	0.0015385	0.00191162	0.0018037	0.00108292	0.0027763	0.00101371	0.00150605	0.000807	0.0011496	0.00153987	0.00265164	0.00127248	0.000642143	0.00235036	0.000472231	0.000303036	0.0004235	0.00202337	0.00112106	0.000762331	0.000438823	0.000465625	0.00218628	0.00185537	0.00251517	0.000454437	0.00134123	0.000871566	0.00166413	0.00142046	0.000506441	0.00220732	0.00143595	0.000914023
	10	0.996679	0.000947597	0.00124765	0.000933963	0.000776655	0.00125515	0.000288397	0.000464864	0.00269557	0.000271593	0.00118496	0.00230371	0.000803196	0.00263092	0.000925572	0.00262428	0.0014047	0.00084337	0.00210584	0.00167345	0.000930925	0.000952038	0.000679296	0.0006965	0.00126219	0.000990995	0.000785356	0.00169475	0.00053666	0.00127251	0.000329817	0.00157578	0.00074659	0.00106708	0.000241939	0.000409703	0.00170265	0.000988994	0.00318224	0.000605715	0.00164827	0.00109663	0.00183705	0.00186506	0.00035138	0.00107204	0.00045906	0.00101082
	50	0.996679	0.000516285	0.000598235	0.000764263	0.000414664	0.000977888	0.000218234	0.000535899	0.00117939	0.00028015	0.000719946	0.00179481	0.000598203	0.00128653	0.00102229	0.00124098	0.0010944	0.00142421	0.000839923	0.000694928	0.00175459	0.000553222	0.000529239	0.000738423	0.00111104	0.000927223	0.000389623	0.00184187	0.000286528	0.000262926	0.000558124	0.00122769	0.000502753	0.000590449	0.000287255	0.000250055	0.00179224	0.000570308	0.0031432	0.000207355	0.00100476	0.000701182	0.00168381	0.000851663	0.00036903	0.000835224	0.000444127	0.000520521
	100	0.996679	0.000340248	0.000273268	0.000206666	0.000338213	0.000432637	0.000105391	0.0004363	0.000521784	0.000117105	0.000252808	0.00166176	0.000699879	0.000586646	0.000305084	0.000776449	0.000581476	0.000803196	0.000453456	0.000409985	0.000426691	0.000276533	0.000264545	0.000498689	0.000705968	0.000410222	0.000270703	0.000584162	0.000182828	8.13468e-05	0.000178532	0.00174218	0.000163741	0.000268697	7.14886e-05	0.000124992	0.000586885	0.000399825	0.000625124	0.0002303	0.000318667	0.000207078	0.000413606	0.000217541	0.000232469	0.000369519	0.000158233	0.000195666
	500	0.996633	0.000666144	7.58819e-05	5.20783e-05	7.01214e-05	0.000469161	0.000178639	3.73846e-05	0.000519437	0.000244593	0.000370767	0.000433004	0.000704532	0.000540811	0.000404461	0.000514533	0.000760209	0.000215658	0.00106677	0.000111967	0.000142743	0.000146243	8.74467e-05	8.77781e-05	0.00016222	0.000350855	0.000439789	0.00021559	4.92254e-05	5.34463e-05	0.000296914	0.000126725	0.000333987	0.00028438	0.000129723	8.63782e-05	0.000365077	0.000254475	0.000395937	0.000175423	0.000468368	0.000574975	0.00384496	0.00058379	0.000265565	8.6214e-05	3.07409e-05	7.15405e-05
	1000	0.98991	0.000182349	0.000276035	0.000133934	0.000262859	0.000155108	9.568e-05	0.000167679	0.000230613	0.000815436	0.000307671	0.00259586	0.00161436	0.000555695	4.8367e-05	0.00095934	0.000117706	0.000183535	0.000410611	0.000464913	0.000124664	0.00022739	0.000102552	0.000135501	0.0012605	0.000203561	0.000493618	0.00124384	0.00124299	0.000510703	0.000233136	0.000427762	0.000318776	0.000267751	0.000389615	4.28379e-05	0.000223582	0.00011213	0.00190816	0.000151819	0.000140255	0.00019705	0.000649983	0.000103441	0.000267638	0.000301342	0.00061621	0.000392496
	5000	0.00213203	3.78237e-05	3.26385e-05	2.45231e-05	2.75267e-05	6.36024e-05	2.75988e-05	4.17949e-05	2.54602e-05	1.59042e-05	5.59599e-06	5.6195e-05	1.58458e-05	1.13437e-05	8.5831e-05	0.000180362	3.50204e-05	0.00010097	1.37961e-05	1.859e-05	6.78182e-06	1.52808e-05	2.72197e-06	2.03989e-05	0.000185591	0.000163533	3.25569e-05	2.23971e-05	1.99227e-05	5.76209e-06	0.00012577	6.31423e-06	1.05177e-05	1.95487e-05	5.45593e-05	2.26305e-05	3.39454e-05	8.89052e-05	6.85208e-05	3.43205e-05	1.05161e-05	3.80103e-06	0.000124032	1.46511e-05	4.6929e-06	9.69313e-06	3.63282e-06	2.392e-05
	10000	0.000854936	2.80043e-05	1.94398e-05	1.63955e-05	2.26621e-05	2.23126e-05	2.11178e-05	4.16435e-05	5.65348e-05	3.12508e-05	3.31466e-05	0.000114719	1.70112e-05	6.44023e-06	9.69576e-05	9.12277e-05	2.88618e-05	4.77846e-05	1.62108e-05	2.05025e-06	3.34923e-05	5.01547e-06	1.79833e-05	1.11418e-05	3.40606e-05	2.04577e-05	7.44009e-05	5.6644e-05	2.28764e-05	1.81632e-06	2.52138e-05	0.000102505	4.11009e-05	1.45179e-05	4.66516e-05	2.11569e-05	5.13401e-05	1.60929e-05	1.67415e-05	8.84816e-06	2.5238e-05	2.77723e-05	3.044e-05	1.2872e-05	1.08834e-05	1.58855e-06	1.77121e-05	2.87747e-05
Afatinib 10nM
	Osimertinib (nM)	KRAS_G12V	R23W	V30_R297-G	L62R	G63R	E84V	R98Q	R108K	E114K	E160K	R165Q	C187R	G203R	R222C	S246R	R252C	R252H	R252P	D256G	T263P	Y275F	A289V	A289T	A289D	H304Y	G312W	V323I	R324L	G331R	T363I	T384S	R427C	I462M	S492R	R521K	P589L	P596L	P596R	P596S	G598V	G598A	N604D	T605A	C620Y	G627E	C628F	C636Y	T638M
	0	0.996679	0.000381482	0.0017521	0.000475875	0.000570731	0.00154198	0.000177727	0.000368958	0.0016565	0.000247755	0.000628729	0.00340894	0.000791357	0.000861536	0.000964362	0.00105269	0.00207863	0.000756281	0.000855655	0.000676758	0.000901628	0.000498821	0.000539151	0.000661053	0.00133213	0.000882866	0.000707231	0.00134511	0.000626671	0.000291778	0.000406393	0.00365702	0.000323212	0.000337797	0.000327331	0.000287811	0.00263686	0.000580989	0.00193497	0.000238664	0.000957793	0.000514998	0.00079643	0.00060157	0.000415905	0.000850867	0.00030339	0.000567652
	0.1	0.996679	0.000353952	0.000442971	0.000441534	0.000391946	0.00202195	0.000321322	0.000386778	0.00157939	0.000261067	0.000811469	0.00169648	0.000523517	0.00114761	0.000975402	0.000976728	0.00195094	0.00062107	0.00100026	0.000581375	0.000894845	0.000661824	0.000500244	0.000553977	0.000929497	0.00100935	0.000982256	0.00124804	0.000363116	0.000284719	0.000242882	0.00116043	0.000679102	0.000338513	0.000315388	0.000506021	0.00183635	0.000539063	0.00150895	0.000313734	0.000926454	0.000442414	0.00108225	0.000464769	0.000258762	0.000789465	0.000338059	0.000787854
	0.5	0.996679	0.000584151	0.000562975	0.000519554	0.000521082	0.00173244	0.000301314	0.000713224	0.00141678	0.000235347	0.00249292	0.00199626	0.00143962	0.000720611	0.00189635	0.00129007	0.00146182	0.000730815	0.000934192	0.00113988	0.00127829	0.000544606	0.000588638	0.000603546	0.00118131	0.00213172	0.000433352	0.00146857	0.000430567	0.0005102	0.000611563	0.00136548	0.00036914	0.000416684	0.000703966	0.000314228	0.00147542	0.00112089	0.00139096	0.000311593	0.000801123	0.000664543	0.00178579	0.000969313	0.000383627	0.000928965	0.000969058	0.000950342
	1	0.996679	0.000434792	0.000503807	0.000542377	0.000847353	0.00221306	0.000353467	0.000420519	0.00184551	0.000201334	0.00121049	0.0022151	0.000643084	0.000899569	0.00378035	0.00127531	0.00135068	0.000675249	0.000863164	0.000853998	0.000745351	0.00056853	0.000614496	0.000557657	0.00172025	0.00106957	0.000778449	0.00183328	0.000674137	0.000392803	0.00026407	0.00158959	0.000923477	0.00044011	0.000890809	0.000328032	0.00154023	0.00192917	0.00149923	0.000485559	0.000836314	0.000654552	0.00085034	0.000890733	0.000518085	0.00103081	0.000441404	0.0004545
	5	0.996679	0.000674026	0.000643505	0.000593873	0.000598706	0.00209163	0.000270788	0.000484159	0.00154185	0.000200643	0.000778193	0.00499982	0.000678302	0.00106717	0.00225767	0.00105829	0.00112082	0.00140292	0.00106782	0.000629921	0.000742791	0.00050147	0.000672839	0.000555742	0.00126888	0.00216387	0.000399028	0.00184014	0.000439601	0.000188307	0.000316042	0.00158413	0.0011314	0.000589438	0.000500487	0.000364545	0.00177333	0.000754362	0.00128079	0.000259141	0.000833442	0.000660896	0.001678	0.000503578	0.000396501	0.000855386	0.000524965	0.00054163
	10	0.996679	0.000571224	0.000421285	0.000468268	0.000597637	0.00152303	0.000124475	0.000311231	0.00153526	0.000270769	0.00088664	0.00154236	0.000953958	0.000556762	0.00106899	0.000887991	0.00112944	0.000564645	0.000863114	0.000570873	0.000623265	0.000420776	0.000627035	0.000630022	0.000845051	0.000663482	0.00107866	0.00149546	0.000388065	0.000158005	0.000737323	0.001055	0.000543789	0.00032194	0.000317499	0.000214882	0.00243446	0.000675692	0.00107469	0.000178189	0.000892705	0.000402221	0.00127169	0.00121741	0.000235253	0.000717741	0.000255922	0.000560491
	50	0.996679	0.000326439	0.000399705	0.000268819	0.000414515	0.000562749	0.00012307	0.000348435	0.00128473	0.000112743	0.000634744	0.00103287	0.000748953	0.000421253	0.000258794	0.000594661	0.000629801	0.000378126	0.000483354	0.00043193	0.000417382	0.000281781	0.000393359	0.000312277	0.000565905	0.000444314	0.000407431	0.000759845	0.000212963	0.000105811	0.000147874	0.000706503	0.00027188	0.000240417	0.000136023	0.0001439	0.000763387	0.000695956	0.000777306	0.000188067	0.000514551	0.000403512	0.0003982	0.000339823	0.000189198	0.00048065	0.000237038	0.000243299
	100	0.996679	0.000197077	0.000227471	0.000185054	0.000237136	0.000280982	0.000124897	0.000174351	0.000338881	8.11885e-05	0.000364819	0.00123868	0.000254746	0.000186163	0.000231422	0.000638615	0.000377648	0.000490034	0.000323577	0.000377701	0.000300565	0.000190087	0.000171813	0.000168404	0.00030518	0.000221847	0.000366005	0.000644003	0.000198071	0.000196166	0.00011595	0.000444449	0.00023666	0.000144327	7.32653e-05	0.000100772	0.000430648	0.000259211	0.000405996	0.000115905	0.000233833	0.000223068	0.000839348	0.000221877	7.86611e-05	0.00023999	0.000153256	0.000214665
	500	0.996633	0.000247415	0.000108091	0.000241082	0.000277734	0.000790348	0.000177885	0.000271864	0.00051876	0.000321191	0.000201183	0.00120001	0.000498374	0.000372717	0.000147798	0.000956359	0.000154694	0.000277645	0.000521481	0.000299186	0.000648443	0.000313287	0.000329643	0.000252589	0.000765523	0.000109134	0.000208271	0.000286947	7.7893e-05	4.1111e-05	9.55768e-05	0.000173534	7.66175e-05	8.99739e-05	8.63874e-05	0.000149044	0.000390385	0.000862629	0.000269167	0.00019427	0.000612997	0.00051055	0.000427544	6.95032e-05	0.000336095	0.000118059	0.000565982	0.000359699
	1000	0.98991	0.00163991	0.000397278	0.001033	0.00195836	0.00136083	0.000724858	0.000573973	0.000517637	0.000110249	0.0015118	0.00177043	0.000622186	0.000391078	0.000419596	0.000914202	0.000715964	0.000304669	0.000472233	0.000123795	0.000437746	0.00010928	0.000210466	0.000359061	0.000325894	0.000397792	0.000327974	0.00105385	0.000201505	3.77884e-05	0.000436427	0.000157373	0.00106106	0.000630217	0.000733849	0.000133838	0.000269927	0.000414867	0.00114146	0.000439062	0.000162046	0.000246642	0.00104992	0.000223354	0.000306778	0.000164173	0.00187977	0.000776516
	5000	0.00213203	1.39068e-05	5.10824e-05	8.85099e-06	7.49067e-05	2.12219e-05	2.19041e-05	1.26544e-05	2.8791e-05	1.37347e-05	4.86367e-05	5.12793e-05	4.07629e-05	1.95714e-05	0.000136952	7.05198e-05	4.33995e-05	5.74143e-05	2.56073e-05	6.9815e-06	2.17472e-05	9.00467e-05	1.93842e-05	5.03231e-05	5.40445e-05	8.15152e-06	1.1666e-05	1.51941e-05	4.57662e-05	1.71879e-05	2.06632e-05	7.74329e-06	8.26685e-05	6.01677e-05	0.000109245	9.56076e-06	6.21582e-05	3.6219e-05	2.63832e-05	7.40889e-06	1.56915e-05	2.16624e-05	3.72738e-05	3.1013e-06	0.000127841	1.33426e-05	1.15305e-05	7.35679e-05
	10000	0.000854936	4.47499e-06	2.37469e-05	1.69537e-05	9.01262e-06	3.08268e-05	1.92034e-05	9.5679e-06	6.3539e-05	1.53532e-05	1.90683e-05	0.000139026	3.1123e-05	3.0713e-05	1.77251e-05	9.74459e-05	1.15129e-05	1.32572e-05	1.02499e-05	1.78495e-05	1.47749e-05	2.33315e-05	1.84338e-05	6.32399e-06	9.04675e-05	2.53445e-05	1.47303e-05	7.80468e-05	3.0188e-05	2.24045e-05	0.000118283	3.81723e-05	0.000313617	3.13014e-05	4.43905e-05	5.23887e-05	4.83445e-05	5.01016e-05	4.71666e-05	6.36043e-06	1.5584e-05	4.26647e-05	3.40122e-05	7.22055e-05	4.11411e-05	5.50196e-05	9.04112e-06	1.39995e-05
Afatinib 50nM
	Osimertinib (nM)	KRAS_G12V	R23W	V30_R297-G	L62R	G63R	E84V	R98Q	R108K	E114K	E160K	R165Q	C187R	G203R	R222C	S246R	R252C	R252H	R252P	D256G	T263P	Y275F	A289V	A289T	A289D	H304Y	G312W	V323I	R324L	G331R	T363I	T384S	R427C	I462M	S492R	R521K	P589L	P596L	P596R	P596S	G598V	G598A	N604D	T605A	C620Y	G627E	C628F	C636Y	T638M
	0	0.996679	0.000228619	0.000210257	0.00029546	0.000271473	0.000535373	0.000142282	0.000226664	0.000729521	0.000161145	0.000461884	0.000869708	0.000359834	0.000313948	0.000217912	0.000500723	0.000530312	0.000343884	0.000531256	0.000375512	0.000508929	0.000294537	0.000401886	0.000262947	0.00047651	0.000517449	0.000439897	0.000794242	0.000169427	0.000127405	0.000124514	0.00275203	0.000200675	0.000160676	0.000157061	0.000121168	0.000642796	0.000276352	0.000812494	0.000100477	0.000349025	0.000244963	0.000437663	0.000238266	0.000132655	0.000545568	0.000245093	0.00018968
	0.1	0.996679	0.000210608	0.000220415	0.000280451	0.000239421	0.000570933	7.5239e-05	0.000175872	0.000684854	0.000107487	0.000331817	0.00074714	0.000425244	0.000269704	0.00124063	0.000430156	0.00064428	0.000357029	0.000349641	0.000256041	0.000394095	0.00020383	0.00022031	0.00022589	0.000409355	0.000321401	0.000162191	0.000621005	0.000128824	0.000150101	0.000106967	0.000511059	0.000156095	0.000197381	0.000115945	0.000112426	0.000552207	0.000237406	0.000520596	0.00021523	0.000299837	0.000220138	0.000288044	0.000204687	0.000172431	0.000347685	0.000123972	0.000392982
	0.5	0.996679	0.000173206	0.000200699	0.000279058	0.000255045	0.000925712	0.00013238	0.000180932	0.0007254	0.000250525	0.000351461	0.000830173	0.000256183	0.000299677	0.00130217	0.000766421	0.000682368	0.000328252	0.000544882	0.000307272	0.000462521	0.000226483	0.000244794	0.000250994	0.000564634	0.000515055	0.000294387	0.00069002	0.000132531	0.000122658	0.000197417	0.000567855	0.00020038	0.000226188	0.000216202	0.000130677	0.000693237	0.00026379	0.000578452	0.000138886	0.000333159	0.000258888	0.000521529	0.00034875	0.000204989	0.000386324	0.00013775	0.00026113
	1	0.996679	0.000169082	0.000255736	0.000275314	0.000412202	0.000563637	9.20494e-05	0.000241973	0.000532525	0.000208736	0.000596612	0.000810407	0.000315085	0.000389009	0.000470616	0.000466581	0.000683456	0.000378723	0.000522875	0.000277722	0.000327485	0.000291393	0.00032738	0.00031277	0.000604217	0.000348616	0.000368164	0.000761044	0.000226253	0.000316387	0.000240841	0.000554334	0.000169313	0.000179037	0.000210526	0.000112906	0.000598967	0.000314235	0.00103913	0.000122211	0.000451097	0.000291379	0.000312435	0.000222019	0.00012361	0.000640504	0.00013447	0.000199693
	5	0.996679	0.000286365	0.000329449	0.000262511	0.000307128	0.000549545	0.000114168	0.000203532	0.000662782	0.000183449	0.000404589	0.00100863	0.000397321	0.000631975	0.000777971	0.000580707	0.000986202	0.000417194	0.000472012	0.000345653	0.000683593	0.000275169	0.000297417	0.000304949	0.000734857	0.000433888	0.00032653	0.000838352	0.00016102	0.000321913	0.000144404	0.000689925	0.000397152	0.000271916	0.000200324	0.000171479	0.000745475	0.000507867	0.000702801	0.000116528	0.000538255	0.000555818	0.000606964	0.000433947	0.000153845	0.000469371	0.000167362	0.000301368
	10	0.996679	0.000178306	0.000182867	0.000240234	0.000174757	0.000543171	6.10456e-05	0.00021171	0.000497044	0.000152285	0.000501385	0.000756411	0.000653037	0.000308501	0.000227608	0.000691303	0.00060313	0.000686825	0.000353979	0.000365446	0.000305665	0.000206359	0.000379321	0.000283891	0.000468241	0.000325389	0.000257868	0.000902964	0.000120755	0.00013764	0.00019395	0.00074622	0.000287065	0.00039087	0.000266661	0.000154886	0.000784099	0.000701662	0.000843672	8.73883e-05	0.000362998	0.000244871	0.000499101	0.000207227	0.000115374	0.000351999	0.000125511	0.000286343
	50	0.996679	0.000156548	0.000271042	0.000154997	0.000210027	0.000620492	8.32269e-05	0.000182041	0.000442139	0.000161621	0.000304941	0.000595537	0.000332724	0.000214978	0.000201145	0.000727176	0.000620949	0.000314442	0.000384241	0.000204087	0.000240656	0.000251481	0.000175607	0.000180054	0.000562744	0.000256185	0.000207304	0.000614471	0.000145126	7.78793e-05	0.00026917	0.000407359	0.000116556	0.000260964	0.000122707	0.000102997	0.000623607	0.000294772	0.000414961	0.00016496	0.000400411	0.00017547	0.000385071	0.000384006	0.000114446	0.000587758	0.000136672	0.000225618
	100	0.996679	0.00013135	0.000167019	0.000112405	0.000120763	0.000307592	6.50849e-05	0.00013875	0.000228617	6.96246e-05	0.000291208	0.000501779	0.000233886	0.000244723	0.000215931	0.000298718	0.000212144	0.000200741	0.000321932	0.000157141	0.000158845	9.49158e-05	0.000125189	0.000145898	0.000190621	0.000149664	0.000364673	0.000409038	7.3857e-05	5.86155e-05	7.73285e-05	0.000573566	0.000177591	6.42761e-05	3.58058e-05	6.68286e-05	0.000257141	0.000226015	0.000402553	6.46454e-05	0.000508269	0.000130856	0.000406944	0.000217963	8.33369e-05	0.000161903	5.77291e-05	0.000167309
	500	0.996633	0.000209473	0.000122982	0.000127619	0.000226679	0.000534923	9.01584e-05	5.03007e-05	0.000174613	5.76136e-05	0.000101917	0.00464745	0.000414645	0.000174169	0.000205587	0.00061571	0.000360569	0.000219818	0.000269598	6.19595e-05	0.00090333	6.75747e-05	0.000130518	0.000110745	9.90602e-05	0.000140666	0.000432538	0.000270191	0.000195512	7.68558e-05	0.000257438	0.000123671	0.000286934	0.000105125	0.000177788	5.48465e-05	0.000133629	0.000179633	0.000264694	6.76428e-05	0.000104646	0.00033037	0.000362345	9.04181e-05	7.07444e-05	0.000136206	0.000217813	0.000187847
	1000	0.98991	0.000192618	0.000362781	0.000114297	0.0001205	0.000350831	0.000131226	0.000144615	0.000168201	0.000153579	0.000235865	0.00128872	0.000372332	0.00015234	0.000153557	0.000492887	0.000447619	0.000244385	0.000412102	0.00012826	0.000224553	0.000177417	0.000137833	0.000114375	0.000166547	0.000295461	0.000298473	0.000484415	7.36111e-05	0.000131625	0.00010118	0.000118723	0.00013159	7.81225e-05	0.000165166	5.36202e-05	0.000590525	0.000520544	0.000257395	7.64874e-05	0.000326374	0.000262024	0.000466471	6.218e-05	0.000149106	0.000194997	6.76511e-05	0.000413448
	5000	0.00213203	3.08442e-05	1.82174e-05	2.21495e-05	3.95783e-05	0.000239303	5.65142e-05	1.48934e-05	3.12984e-05	6.18126e-05	2.53374e-05	0.000445686	0.00015328	1.73105e-05	7.00996e-05	3.9233e-05	0.000310014	8.07351e-05	9.35118e-06	4.82345e-05	1.82458e-05	1.2652e-05	4.49516e-05	1.46144e-05	5.68657e-05	2.29762e-05	0.000320193	8.88592e-05	8.12201e-05	2.23935e-05	4.57728e-05	2.67339e-05	0.000269032	7.69557e-05	3.83835e-05	7.95174e-05	8.81271e-05	4.02639e-05	3.91082e-05	2.0996e-05	2.15405e-05	3.53156e-05	2.87761e-05	1.218e-05	3.2451e-05	2.22292e-05	2.94552e-05	0.000189175
	10000	0.000854936	3.07856e-05	1.34153e-05	1.62938e-05	6.24401e-06	4.21422e-05	2.37055e-05	1.25577e-05	3.80748e-05	3.15452e-05	1.61258e-05	1.50923e-05	1.59383e-05	6.70603e-06	2.6729e-05	9.24625e-06	1.61028e-05	2.24264e-05	2.52835e-05	4.13053e-05	4.037e-05	3.32704e-05	1.07391e-05	4.97774e-06	2.67085e-05	9.09771e-05	0.000225395	7.64122e-05	1.57282e-05	2.22479e-05	5.25274e-06	0.000114179	0.000148737	1.14743e-05	2.64605e-05	1.84561e-05	5.88805e-05	8.19769e-06	5.68954e-05	4.56011e-05	9.23671e-06	2.9995e-05	2.72392e-05	4.18422e-06	7.79523e-06	7.02325e-06	1.05529e-05	0.000101983
Afatinib 5nM
	Osimertinib (nM)	KRAS_G12V	R23W	V30_R297-G	L62R	G63R	E84V	R98Q	R108K	E114K	E160K	R165Q	C187R	G203R	R222C	S246R	R252C	R252H	R252P	D256G	T263P	Y275F	A289V	A289T	A289D	H304Y	G312W	V323I	R324L	G331R	T363I	T384S	R427C	I462M	S492R	R521K	P589L	P596L	P596R	P596S	G598V	G598A	N604D	T605A	C620Y	G627E	C628F	C636Y	T638M
	0	0.996679	0.000463958	0.00107474	0.000578759	0.000980537	0.00321702	0.000262837	0.000448727	0.00268401	0.000383264	0.000963411	0.00222374	0.00133494	0.00137264	0.00461893	0.00230438	0.00424237	0.000814094	0.00104065	0.000861001	0.00101528	0.000950707	0.000655716	0.001406	0.00121838	0.000956594	0.000482734	0.00259233	0.000509859	0.000332426	0.000318368	0.00152108	0.000724361	0.000410829	0.00101831	0.000309812	0.00164355	0.00182914	0.00212275	0.00033181	0.0012226	0.000839766	0.000857313	0.000609216	0.00219125	0.00103482	0.000368982	0.000484987
	0.1	0.996679	0.000862408	0.0010793	0.000881599	0.000692658	0.0053462	0.000353072	0.000604981	0.00296815	0.000327256	0.0012328	0.00493948	0.00125897	0.00219046	0.00552812	0.0017261	0.0018281	0.00109757	0.00188109	0.00102742	0.00221149	0.000817917	0.00125844	0.00125725	0.00164263	0.0012897	0.00108944	0.00339099	0.000726921	0.000660964	0.000429229	0.00205074	0.00088156	0.000914306	0.000958838	0.000417694	0.00432131	0.00174654	0.00665203	0.000705052	0.00120317	0.000781848	0.00130591	0.00764736	0.00209727	0.00139517	0.00251558	0.00110344
	0.5	0.996679	0.000664912	0.00161121	0.000829438	0.00152367	0.00173636	0.000531217	0.000694569	0.0038338	0.000347867	0.00196198	0.00511027	0.00184294	0.00299657	0.0065915	0.00404616	0.00194324	0.0011667	0.00278485	0.00162121	0.00128783	0.000869432	0.00114673	0.000963526	0.00285678	0.00215292	0.00179978	0.0040694	0.00099538	0.000550398	0.00117853	0.00217991	0.000796197	0.00110333	0.000948327	0.000501647	0.00235542	0.00101265	0.00297725	0.00050762	0.00127895	0.000831091	0.00304505	0.00250736	0.000956365	0.00255259	0.0005288	0.00113258
	1	0.996679	0.000937108	0.0020442	0.000886951	0.000889559	0.00479909	0.000489742	0.000964489	0.00379024	0.000667159	0.00191977	0.00471341	0.00202255	0.00172537	0.00185168	0.00391381	0.00207799	0.00223757	0.00264516	0.00116786	0.00168048	0.000929719	0.00108534	0.00147335	0.00186717	0.00146599	0.000830389	0.00283256	0.00109454	0.000911119	0.000487901	0.00233106	0.00158828	0.00123341	0.000700797	0.000925163	0.00284576	0.00171289	0.00601903	0.000513914	0.00180251	0.00106274	0.00187024	0.00202786	0.00138446	0.00857319	0.00248136	0.00102472
	5	0.996679	0.000617167	0.00109692	0.000769878	0.001358	0.00220797	0.000293072	0.000596906	0.00219613	0.000322888	0.00129021	0.00295806	0.00147696	0.00140735	0.0015385	0.00191162	0.0018037	0.00108292	0.0027763	0.00101371	0.00150605	0.000807	0.0011496	0.00153987	0.00265164	0.00127248	0.000642143	0.00235036	0.000472231	0.000303036	0.0004235	0.00202337	0.00112106	0.000762331	0.000438823	0.000465625	0.00218628	0.00185537	0.00251517	0.000454437	0.00134123	0.000871566	0.00166413	0.00142046	0.000506441	0.00220732	0.00143595	0.000914023
	10	0.996679	0.000947597	0.00124765	0.000933963	0.000776655	0.00125515	0.000288397	0.000464864	0.00269557	0.000271593	0.00118496	0.00230371	0.000803196	0.00263092	0.000925572	0.00262428	0.0014047	0.00084337	0.00210584	0.00167345	0.000930925	0.000952038	0.000679296	0.0006965	0.00126219	0.000990995	0.000785356	0.00169475	0.00053666	0.00127251	0.000329817	0.00157578	0.00074659	0.00106708	0.000241939	0.000409703	0.00170265	0.000988994	0.00318224	0.000605715	0.00164827	0.00109663	0.00183705	0.00186506	0.00035138	0.00107204	0.00045906	0.00101082
	50	0.996679	0.000516285	0.000598235	0.000764263	0.000414664	0.000977888	0.000218234	0.000535899	0.00117939	0.00028015	0.000719946	0.00179481	0.000598203	0.00128653	0.00102229	0.00124098	0.0010944	0.00142421	0.000839923	0.000694928	0.00175459	0.000553222	0.000529239	0.000738423	0.00111104	0.000927223	0.000389623	0.00184187	0.000286528	0.000262926	0.000558124	0.00122769	0.000502753	0.000590449	0.000287255	0.000250055	0.00179224	0.000570308	0.0031432	0.000207355	0.00100476	0.000701182	0.00168381	0.000851663	0.00036903	0.000835224	0.000444127	0.000520521
	100	0.996679	0.000340248	0.000273268	0.000206666	0.000338213	0.000432637	0.000105391	0.0004363	0.000521784	0.000117105	0.000252808	0.00166176	0.000699879	0.000586646	0.000305084	0.000776449	0.000581476	0.000803196	0.000453456	0.000409985	0.000426691	0.000276533	0.000264545	0.000498689	0.000705968	0.000410222	0.000270703	0.000584162	0.000182828	8.13468e-05	0.000178532	0.00174218	0.000163741	0.000268697	7.14886e-05	0.000124992	0.000586885	0.000399825	0.000625124	0.0002303	0.000318667	0.000207078	0.000413606	0.000217541	0.000232469	0.000369519	0.000158233	0.000195666
	500	0.996633	0.000666144	7.58819e-05	5.20783e-05	7.01214e-05	0.000469161	0.000178639	3.73846e-05	0.000519437	0.000244593	0.000370767	0.000433004	0.000704532	0.000540811	0.000404461	0.000514533	0.000760209	0.000215658	0.00106677	0.000111967	0.000142743	0.000146243	8.74467e-05	8.77781e-05	0.00016222	0.000350855	0.000439789	0.00021559	4.92254e-05	5.34463e-05	0.000296914	0.000126725	0.000333987	0.00028438	0.000129723	8.63782e-05	0.000365077	0.000254475	0.000395937	0.000175423	0.000468368	0.000574975	0.00384496	0.00058379	0.000265565	8.6214e-05	3.07409e-05	7.15405e-05
	1000	0.98991	0.000182349	0.000276035	0.000133934	0.000262859	0.000155108	9.568e-05	0.000167679	0.000230613	0.000815436	0.000307671	0.00259586	0.00161436	0.000555695	4.8367e-05	0.00095934	0.000117706	0.000183535	0.000410611	0.000464913	0.000124664	0.00022739	0.000102552	0.000135501	0.0012605	0.000203561	0.000493618	0.00124384	0.00124299	0.000510703	0.000233136	0.000427762	0.000318776	0.000267751	0.000389615	4.28379e-05	0.000223582	0.00011213	0.00190816	0.000151819	0.000140255	0.00019705	0.000649983	0.000103441	0.000267638	0.000301342	0.00061621	0.000392496
	5000	0.00213203	3.78237e-05	3.26385e-05	2.45231e-05	2.75267e-05	6.36024e-05	2.75988e-05	4.17949e-05	2.54602e-05	1.59042e-05	5.59599e-06	5.6195e-05	1.58458e-05	1.13437e-05	8.5831e-05	0.000180362	3.50204e-05	0.00010097	1.37961e-05	1.859e-05	6.78182e-06	1.52808e-05	2.72197e-06	2.03989e-05	0.000185591	0.000163533	3.25569e-05	2.23971e-05	1.99227e-05	5.76209e-06	0.00012577	6.31423e-06	1.05177e-05	1.95487e-05	5.45593e-05	2.26305e-05	3.39454e-05	8.89052e-05	6.85208e-05	3.43205e-05	1.05161e-05	3.80103e-06	0.000124032	1.46511e-05	4.6929e-06	9.69313e-06	3.63282e-06	2.392e-05
	10000	0.000854936	2.80043e-05	1.94398e-05	1.63955e-05	2.26621e-05	2.23126e-05	2.11178e-05	4.16435e-05	5.65348e-05	3.12508e-05	3.31466e-05	0.000114719	1.70112e-05	6.44023e-06	9.69576e-05	9.12277e-05	2.88618e-05	4.77846e-05	1.62108e-05	2.05025e-06	3.34923e-05	5.01547e-06	1.79833e-05	1.11418e-05	3.40606e-05	2.04577e-05	7.44009e-05	5.6644e-05	2.28764e-05	1.81632e-06	2.52138e-05	0.000102505	4.11009e-05	1.45179e-05	4.66516e-05	2.11569e-05	5.13401e-05	1.60929e-05	1.67415e-05	8.84816e-06	2.5238e-05	2.77723e-05	3.044e-05	1.2872e-05	1.08834e-05	1.58855e-06	1.77121e-05	2.87747e-05
[truncated: 235 more columns]
